# Supplementary material for: Poly[(μ-2-acet­oxy­benzoato)(2-acet­oxy­benzoato)-μ-aqua-mercury(II)]
Source: Acta Crystallogr Sect E Struct Rep Online. 2011 Jul 30;67(Pt 8):m1151. doi: 10.1107/S1600536811029278 (PMC3212253; doi:10.1107/S1600536811029278)
Supplement: Supplementary file 1 [file e-67-m1151-sup1.cif]

##############################################################################
#                                                                            #
# This CIF contains the data in a paper accepted for publication in          #
# Acta Crystallographica Section E. It conforms to the requirements of       #
# Notes for Authors for Acta Crystallographica Section E, and has been       #
# peer reviewed under the auspices of the IUCr Commission on Journals.       #
#                                                                            #
# Full details of the Crystallographic Information File format               #
# are given in the paper "The Crystallographic Information File (CIF):       #
# a New Standard Archive File for Crystallography" by S. R. Hall, F. H.      #
# Allen and I. D. Brown [Acta Cryst. (1991), A47, 655-685].                  #
#                                                                            #
# The current version of the core CIF dictionary is obtainable from          #
# ftp://ftp.iucr.org/pub/cif_core.dic.                                       #
#                                                                            #
# Software is freely available for graphical display of the structure(s)     #
# in this CIF. For information consult the CIF software page                 #
# http://www.iucr.org/resources/cif/software.                                #
#                                                                            #
# This file may be used for bona fide research purposes within the           #
# scientific community so long as proper attribution is given to the journal # 
# article from which it was obtained.                                        #
#                                                                            #
##############################################################################
data_global
_audit_creation_method     CRYSTALS_ver_12.85
_journal_date_recd_electronic     2011-06-28
_journal_date_accepted     2011-07-20
_journal_name_full     'Acta Crystallographica, Section E'
_journal_year     2011
_journal_volume     67
_journal_issue      8
_journal_page_first     m1151
_journal_page_last     m1151
_journal_paper_category     QM
_journal_coeditor_code     DN2701
_publ_contact_author_name     'J. PrakashaReddy'
_publ_contact_author_address
;
 Department of Chemistry,
 MS015,
 Brandeis University,
 Waltham, MA 02454, USA.
;
_publ_contact_author_email     'j.prakashareddy@gmail.com'
_publ_contact_author_fax     '+1 7817 362516'
_publ_contact_author_phone     '+1 7817 362535'
_publ_section_title
;
Poly[(\m-2-acetoxybenzoato)(2-acetoxybenzoato)-\m-aqua-mercury(II)]
;
loop_
    _publ_author_name
    _publ_author_address
    'J. PrakashaReddy'
;
Department of Chemistry,
MS015,
Brandeis University,
Waltham, MA 02454, USA
;
_chemical_name_systematic     ?
_chemical_melting_point     ?
data_I
_chemical_name_systematic
;
Poly[(\m-2-acetoxybenzoato)(2-acetoxybenzoato)-\m-aqua-mercury(II)]
;
_chemical_formula_moiety     'C36 H32 Hg2 O18'
_chemical_formula_sum     'C36 H32 Hg2 O18'
_chemical_formula_iupac     '[Hg (C9 H7 O4)2 (H2 O)]'
_chemical_formula_weight     1153.80
_symmetry_cell_setting     triclinic
_symmetry_space_group_name_H-M     'P -1 '
_symmetry_space_group_name_Hall     '-P 1'
loop_
    _symmetry_equiv_pos_as_xyz
    'x,y,z'
    '-x,-y,-z'
_cell_length_a     6.1851(9)
_cell_length_b     10.1359(17)
_cell_length_c     15.453(2)
_cell_angle_alpha     100.308(7)
_cell_angle_beta     98.700(8)
_cell_angle_gamma     100.667(7)
_cell_volume     919.5(2)
_cell_formula_units_Z     1
_cell_measurement_reflns_used     3872
_cell_measurement_theta_min     3
_cell_measurement_theta_max     30
_cell_measurement_temperature     120
_exptl_crystal_description     'plate'
_exptl_crystal_colour     'colorless'
_exptl_crystal_size_max     0.21
_exptl_crystal_size_mid     0.17
_exptl_crystal_size_min     0.02
_exptl_crystal_density_diffrn     2.084
_exptl_crystal_density_meas     ?
_exptl_crystal_density_method     'not measured'
_exptl_crystal_F_000     552
_exptl_absorpt_coefficient_mu     8.420
_exptl_absorpt_correction_type     analytical
_exptl_absorpt_process_details
;
(De Meulenaer & Tompa, 1965)
;
_exptl_absorpt_correction_T_min     0.24
_exptl_absorpt_correction_T_max     0.83
_diffrn_ambient_temperature     120
_diffrn_radiation_type     'Mo K\a'
_diffrn_radiation_wavelength     0.71073
_diffrn_radiation_monochromator     'graphite'
_diffrn_measurement_device_type     'Bruker Kappa APEXII'
_diffrn_measurement_device     'area'
_diffrn_measurement_method     '\f & \w scans'
_diffrn_reflns_number     9510
_diffrn_reflns_av_R_equivalents     0.037
_diffrn_reflns_theta_min     2.242
_diffrn_reflns_theta_max     30.043
_diffrn_reflns_theta_full     30.04
_diffrn_measured_fraction_theta_max     0.982
_diffrn_measured_fraction_theta_full     0.982
_diffrn_reflns_limit_h_min     -8
_diffrn_reflns_limit_h_max     7
_diffrn_reflns_limit_k_min     -14
_diffrn_reflns_limit_k_max     13
_diffrn_reflns_limit_l_min     -21
_diffrn_reflns_limit_l_max     21
_diffrn_standards_number     0
_diffrn_standards_interval_count     .
_diffrn_standards_interval_time     .
_diffrn_standards_decay_%     ?
_reflns_number_total     5293
_reflns_number_gt     4404
_reflns_threshold_expression     I>2\s(I)
_refine_ls_structure_factor_coef     Fsqd
_refine_ls_matrix_type     full
_refine_ls_R_factor_all     0.0543
_refine_ls_R_factor_gt     0.0400
_refine_ls_wR_factor_all     0.0924
_refine_ls_wR_factor_gt     0.0809
_refine_ls_wR_factor_ref     0.0924
_refine_ls_goodness_of_fit_ref     0.9668
_refine_ls_number_reflns     5293
_refine_ls_number_parameters     253
_refine_ls_number_restraints     0
_refine_ls_hydrogen_treatment     constr
_refine_ls_weighting_scheme     calc
_refine_ls_weighting_details
;
Method= Modified Sheldrick w=1/[\s^2^(F^2^) + (0.04P)^2^ + 6.15P],
where P=[max(Fo^2^,0) + 2Fc^2^]/3
;
_atom_sites_solution_hydrogens     geom
_atom_sites_solution_primary     direct
_refine_ls_shift/su_max     0.000854
_refine_diff_density_max     1.879
_refine_diff_density_min     -2.190
_refine_ls_extinction_method     'None'
loop_
    _atom_type_symbol
    _atom_type_scat_Cromer_Mann_a1
    _atom_type_scat_Cromer_Mann_a2
    _atom_type_scat_Cromer_Mann_a3
    _atom_type_scat_Cromer_Mann_a4
    _atom_type_scat_Cromer_Mann_b1
    _atom_type_scat_Cromer_Mann_b2
    _atom_type_scat_Cromer_Mann_b3
    _atom_type_scat_Cromer_Mann_b4
    _atom_type_scat_Cromer_Mann_c
    _atom_type_scat_dispersion_real
    _atom_type_scat_dispersion_imag
    _atom_type_scat_source
    C 2.3100 1.0200 1.5886 0.8650 20.8439 10.2075 0.5687 51.6512 0.2156 0.0033
                                                                          0.0016
                                'International Tables Vol C 4.2.6.8 and 6.1.1.4'
    H 0.4930 0.3229 0.1402 0.0408 10.5109 26.1257 3.1424 57.7998 0.0030 0.0000
                                                                          0.0000
                                'International Tables Vol C 4.2.6.8 and 6.1.1.4'
    O 3.0485 2.2868 1.5463 0.8670 13.2771 5.7011 0.3239 32.9089 0.2508 0.0106
                                                                          0.0060
                                'International Tables Vol C 4.2.6.8 and 6.1.1.4'
    Hg 20.6809 19.0417 21.6575 5.9676 0.5450 8.4484 1.5729 38.3246 12.6089
                                                                         -2.3894
                                                                          9.2266
                                'International Tables Vol C 4.2.6.8 and 6.1.1.4'
_computing_data_collection     'APEX2 (Bruker, 2006)'
_computing_cell_refinement     'SAINT (Bruker, 2006)'
_computing_data_reduction     'SAINT (Bruker, 2006)'
_computing_structure_solution     'SIR92 (Altomare <i>et al.</i>, 1994)'
_computing_structure_refinement     'CRYSTALS (Betteridge <i>et al.</i>, 2003)'
_computing_molecular_graphics     'Mercury (Macrae <i>et al.</i>, 2006)'
_computing_publication_material     'CRYSTALS (Betteridge <i>et al.</i>, 2003)'
loop_
    _atom_site_type_symbol
    _atom_site_label
    _atom_site_fract_x
    _atom_site_fract_y
    _atom_site_fract_z
    _atom_site_U_iso_or_equiv
    _atom_site_adp_type
    _atom_site_occupancy
    _atom_site_disorder_assembly
    _atom_site_disorder_group
    Hg Hg1 0.89515(4) 0.65817(2) 0.467447(16) 0.0168 Uani 1.0000 . .
    O O1 0.8495(8) 0.5346(4) 0.3440(3) 0.0248 Uani 1.0000 . .
    O O2 0.4800(8) 0.5246(5) 0.3271(3) 0.0285 Uani 1.0000 . .
    O O3 0.2895(7) 0.4772(4) 0.1441(3) 0.0215 Uani 1.0000 . .
    O O4 0.5203(8) 0.6855(4) 0.1796(4) 0.0281 Uani 1.0000 . .
    O O5 0.6204(8) 0.7673(5) 0.5843(3) 0.0270 Uani 1.0000 . .
    O O6 0.9879(7) 0.7872(4) 0.5911(3) 0.0222 Uani 1.0000 . .
    O O7 1.2498(7) 1.0048(4) 0.7117(3) 0.0174 Uani 1.0000 . .
    O O8 1.0778(8) 1.1274(5) 0.6272(3) 0.0268 Uani 1.0000 . .
    O O9 1.2672(7) 0.5721(4) 0.4763(3) 0.0198 Uani 1.0000 . .
    C C1 0.6439(11) 0.4964(6) 0.2984(4) 0.0198 Uani 1.0000 . .
    C C2 0.6323(10) 0.4156(6) 0.2068(4) 0.0165 Uani 1.0000 . .
    C C3 0.7982(11) 0.3423(6) 0.1913(4) 0.0205 Uani 1.0000 . .
    C C4 0.7977(11) 0.2696(6) 0.1066(5) 0.0231 Uani 1.0000 . .
    C C5 0.6320(11) 0.2710(6) 0.0339(5) 0.0249 Uani 1.0000 . .
    C C6 0.4648(11) 0.3435(6) 0.0472(4) 0.0216 Uani 1.0000 . .
    C C7 0.4668(10) 0.4133(6) 0.1336(4) 0.0178 Uani 1.0000 . .
    C C8 0.3385(11) 0.6172(6) 0.1734(4) 0.0207 Uani 1.0000 . .
    C C9 0.1367(13) 0.6643(7) 0.1952(6) 0.0365 Uani 1.0000 . .
    C C10 0.8163(11) 0.8122(6) 0.6245(4) 0.0195 Uani 1.0000 . .
    C C11 0.8677(10) 0.8985(5) 0.7175(4) 0.0171 Uani 1.0000 . .
    C C12 0.7009(11) 0.8886(6) 0.7696(5) 0.0223 Uani 1.0000 . .
    C C13 0.7399(12) 0.9606(6) 0.8567(4) 0.0238 Uani 1.0000 . .
    C C14 0.9507(11) 1.0455(6) 0.8963(4) 0.0227 Uani 1.0000 . .
    C C15 1.1151(11) 1.0597(6) 0.8456(4) 0.0204 Uani 1.0000 . .
    C C16 1.0744(10) 0.9876(6) 0.7573(4) 0.0174 Uani 1.0000 . .
    C C17 1.2367(11) 1.0780(6) 0.6470(4) 0.0224 Uani 1.0000 . .
    C C18 1.4387(13) 1.0861(8) 0.6063(5) 0.0333 Uani 1.0000 . .
    H H31 0.9129 0.3424 0.2398 0.0255 Uiso 1.0000 . .
    H H41 0.9097 0.2185 0.0975 0.0281 Uiso 1.0000 . .
    H H51 0.6341 0.2225 -0.0244 0.0287 Uiso 1.0000 . .
    H H61 0.3524 0.3452 -0.0016 0.0251 Uiso 1.0000 . .
    H H91 0.1725 0.7613 0.2154 0.0468 Uiso 1.0000 . .
    H H92 0.0862 0.6224 0.2410 0.0468 Uiso 1.0000 . .
    H H93 0.0218 0.6394 0.1432 0.0468 Uiso 1.0000 . .
    H H121 0.5576 0.8309 0.7441 0.0281 Uiso 1.0000 . .
    H H131 0.6235 0.9526 0.8904 0.0321 Uiso 1.0000 . .
    H H141 0.9795 1.0926 0.9572 0.0282 Uiso 1.0000 . .
    H H151 1.2569 1.1192 0.8710 0.0242 Uiso 1.0000 . .
    H H181 1.4269 1.1379 0.5610 0.0441 Uiso 1.0000 . .
    H H182 1.5677 1.1294 0.6511 0.0441 Uiso 1.0000 . .
    H H183 1.4512 0.9960 0.5807 0.0441 Uiso 1.0000 . .
    H H2 1.3284 0.5582 0.4330 0.0237 Uiso 1.0000 . .
    H H1 1.3720 0.6302 0.5086 0.0237 Uiso 1.0000 . .
loop_
    _atom_site_aniso_label
    _atom_site_aniso_U_11
    _atom_site_aniso_U_22
    _atom_site_aniso_U_33
    _atom_site_aniso_U_12
    _atom_site_aniso_U_13
    _atom_site_aniso_U_23
    Hg1 0.01839(11) 0.01710(10) 0.01515(12) 0.00792(7) 0.00211(8) 0.00097(7)
    O1 0.028(2) 0.025(2) 0.021(2) 0.0116(18) 0.0052(19) -0.0016(18)
    O2 0.027(3) 0.042(3) 0.022(2) 0.018(2) 0.007(2) 0.005(2)
    O3 0.015(2) 0.022(2) 0.028(3) 0.0090(16) 0.0011(18) 0.0050(18)
    O4 0.026(2) 0.021(2) 0.040(3) 0.0077(18) 0.012(2) 0.009(2)
    O5 0.024(2) 0.029(2) 0.026(3) 0.0072(18) -0.002(2) 0.0028(19)
    O6 0.022(2) 0.025(2) 0.017(2) 0.0076(17) 0.0018(18) -0.0020(17)
    O7 0.020(2) 0.0172(18) 0.019(2) 0.0097(15) 0.0057(17) 0.0068(16)
    O8 0.032(3) 0.029(2) 0.027(3) 0.0148(19) 0.008(2) 0.015(2)
    O9 0.021(2) 0.023(2) 0.014(2) 0.0036(16) 0.0030(17) 0.0014(16)
    C1 0.025(3) 0.020(3) 0.017(3) 0.007(2) 0.005(2) 0.008(2)
    C2 0.014(3) 0.019(3) 0.018(3) 0.005(2) 0.002(2) 0.006(2)
    C3 0.026(3) 0.020(3) 0.018(3) 0.009(2) 0.004(3) 0.007(2)
    C4 0.024(3) 0.020(3) 0.026(4) 0.008(2) 0.009(3) 0.002(2)
    C5 0.029(3) 0.024(3) 0.020(3) 0.004(2) 0.005(3) -0.001(2)
    C6 0.022(3) 0.022(3) 0.019(3) 0.005(2) -0.001(2) 0.003(2)
    C7 0.016(3) 0.015(2) 0.022(3) 0.003(2) 0.002(2) 0.004(2)
    C8 0.025(3) 0.019(3) 0.022(3) 0.009(2) 0.006(3) 0.012(2)
    C9 0.031(4) 0.029(3) 0.056(5) 0.015(3) 0.013(4) 0.016(3)
    C10 0.025(3) 0.015(2) 0.021(3) 0.008(2) 0.005(2) 0.005(2)
    C11 0.017(3) 0.012(2) 0.021(3) 0.006(2) -0.001(2) 0.001(2)
    C12 0.021(3) 0.022(3) 0.027(4) 0.006(2) 0.008(3) 0.009(3)
    C13 0.034(4) 0.026(3) 0.020(3) 0.015(3) 0.014(3) 0.013(3)
    C14 0.032(4) 0.023(3) 0.016(3) 0.013(3) 0.003(3) 0.004(2)
    C15 0.024(3) 0.016(2) 0.021(3) 0.005(2) 0.002(2) 0.003(2)
    C16 0.019(3) 0.018(2) 0.019(3) 0.011(2) 0.003(2) 0.005(2)
    C17 0.028(3) 0.018(3) 0.023(3) 0.007(2) 0.003(3) 0.007(2)
    C18 0.036(4) 0.041(4) 0.034(4) 0.013(3) 0.019(3) 0.020(3)
loop_
    _geom_bond_atom_site_label_1
    _geom_bond_atom_site_label_2
    _geom_bond_site_symmetry_2
    _geom_bond_distance
    _geom_bond_publ_flag
    Hg1 O9 2_766 2.708(4) ?
    Hg1 O8 2_776 2.823(4) ?
    Hg1 O1 . 2.034(4) ?
    Hg1 O6 . 2.046(4) ?
    Hg1 O9 . 2.601(4) ?
    O1 C1 . 1.309(8) ?
    O2 C1 . 1.226(8) ?
    O3 C7 . 1.388(7) ?
    O3 C8 . 1.372(7) ?
    O4 C8 . 1.187(8) ?
    O5 C10 . 1.236(8) ?
    O6 C10 . 1.295(7) ?
    O7 C16 . 1.382(7) ?
    O7 C17 . 1.348(8) ?
    O8 C17 . 1.207(8) ?
    O9 H2 . 0.820 ?
    O9 H1 . 0.820 ?
    C1 C2 . 1.488(9) ?
    C2 C3 . 1.398(8) ?
    C2 C7 . 1.400(8) ?
    C3 C4 . 1.382(9) ?
    C3 H31 . 0.950 ?
    C4 C5 . 1.406(10) ?
    C4 H41 . 0.950 ?
    C5 C6 . 1.394(9) ?
    C5 H51 . 0.950 ?
    C6 C7 . 1.393(9) ?
    C6 H61 . 0.950 ?
    C8 C9 . 1.479(10) ?
    C9 H91 . 0.950 ?
    C9 H92 . 0.950 ?
    C9 H93 . 0.950 ?
    C10 C11 . 1.497(8) ?
    C11 C12 . 1.402(9) ?
    C11 C16 . 1.401(8) ?
    C12 C13 . 1.373(9) ?
    C12 H121 . 0.950 ?
    C13 C14 . 1.403(9) ?
    C13 H131 . 0.950 ?
    C14 C15 . 1.377(9) ?
    C14 H141 . 0.950 ?
    C15 C16 . 1.389(9) ?
    C15 H151 . 0.950 ?
    C17 C18 . 1.477(10) ?
    C18 H181 . 0.950 ?
    C18 H182 . 0.950 ?
    C18 H183 . 0.950 ?
loop_
    _geom_angle_atom_site_label_1
    _geom_angle_atom_site_label_2
    _geom_angle_atom_site_label_3
    _geom_angle_site_symmetry_1
    _geom_angle_site_symmetry_3
    _geom_angle
    _geom_angle_publ_flag
    O9 Hg1 O8 . . 107.12(11) ?
    O9 Hg1 O6 . . 94.68(16) ?
    O1 Hg1 O6 . . 171.97(18) ?
    O1 Hg1 O9 . . 78.28(14) ?
    C1 O1 Hg1 . . 116.6(3) ?
    C8 O3 C7 . . 118.1(4) ?
    C17 O7 C16 . . 117.7(4) ?
    O2 C1 O1 . . 124.4(5) ?
    O2 C1 C2 . . 123.5(5) ?
    O1 C1 C2 . . 112.1(5) ?
    C3 C2 C7 . . 117.5(5) ?
    C3 C2 C1 . . 119.1(5) ?
    C7 C2 C1 . . 123.4(5) ?
    C4 C3 C2 . . 121.0(5) ?
    C5 C4 C3 . . 120.1(5) ?
    C4 C5 C6 . . 120.4(5) ?
    C7 C6 C5 . . 118.6(5) ?
    C6 C7 O3 . . 116.2(5) ?
    C6 C7 C2 . . 122.4(5) ?
    O3 C7 C2 . . 121.3(5) ?
    O4 C8 O3 . . 121.8(5) ?
    O4 C8 C9 . . 127.9(5) ?
    O3 C8 C9 . . 110.3(5) ?
    O5 C10 C11 . . 121.1(5) ?
    O6 C10 C11 . . 116.1(5) ?
    C12 C11 C16 . . 117.2(5) ?
    C12 C11 C10 . . 118.4(5) ?
    C16 C11 C10 . . 124.4(5) ?
    C13 C12 C11 . . 121.9(5) ?
    C12 C13 C14 . . 120.1(5) ?
    C15 C14 C13 . . 118.9(5) ?
    C16 C15 C14 . . 120.2(5) ?
    C15 C16 O7 . . 116.4(5) ?
    C15 C16 C11 . . 121.6(5) ?
    O7 C16 C11 . . 122.0(5) ?
    O8 C17 O7 . . 123.1(5) ?
    O8 C17 C18 . . 126.5(6) ?
    O7 C17 C18 . . 110.4(5) ?
    H181 C18 H183 . . 110.00 ?
    H182 C18 H183 . . 109.00 ?
loop_
    _geom_torsion_atom_site_label_1
    _geom_torsion_atom_site_label_2
    _geom_torsion_atom_site_label_3
    _geom_torsion_atom_site_label_4
    _geom_torsion_site_symmetry_1
    _geom_torsion_site_symmetry_2
    _geom_torsion_site_symmetry_3
    _geom_torsion_site_symmetry_4
    _geom_torsion
    _geom_torsion_publ_flag
    O9 Hg1 O1 C1 . . . . 163.5(4) ?
    O9 Hg1 O6 C10 . . . . -156.3(3) ?
    Hg1 O1 C1 O2 . . . . -3.7(7) ?
    Hg1 O1 C1 C2 . . . . 175.2(3) ?
    O2 C1 C2 C3 . . . . -154.5(5) ?
    O1 C1 C2 C3 . . . . 26.5(7) ?
    O2 C1 C2 C7 . . . . 27.9(8) ?
    O1 C1 C2 C7 . . . . -151.1(5) ?
    C7 C2 C3 C4 . . . . -0.3(8) ?
    C1 C2 C3 C4 . . . . -178.0(5) ?
    C2 C3 C4 C5 . . . . 1.1(8) ?
    C3 C4 C5 C6 . . . . -0.6(8) ?
    C4 C5 C6 C7 . . . . -0.5(8) ?
    C5 C6 C7 O3 . . . . -176.4(4) ?
    C5 C6 C7 C2 . . . . 1.3(8) ?
    C8 O3 C7 C6 . . . . -118.6(5) ?
    C8 O3 C7 C2 . . . . 63.6(7) ?
    C3 C2 C7 C6 . . . . -0.9(8) ?
    C1 C2 C7 C6 . . . . 176.7(5) ?
    C3 C2 C7 O3 . . . . 176.7(4) ?
    C1 C2 C7 O3 . . . . -5.7(8) ?
    C7 O3 C8 O4 . . . . 9.0(8) ?
    C7 O3 C8 C9 . . . . -170.8(5) ?
    Hg1 O6 C10 O5 . . . . -3.0(6) ?
    Hg1 O6 C10 C11 . . . . 176.3(3) ?
    O5 C10 C11 C12 . . . . 22.0(8) ?
    O6 C10 C11 C12 . . . . -157.4(5) ?
    O5 C10 C11 C16 . . . . -159.3(5) ?
    O6 C10 C11 C16 . . . . 21.3(7) ?
    C16 C11 C12 C13 . . . . -1.9(8) ?
    C10 C11 C12 C13 . . . . 176.9(5) ?
    C11 C12 C13 C14 . . . . -0.3(8) ?
    C12 C13 C14 C15 . . . . 2.8(8) ?
    C14 C15 C16 O7 . . . . -177.9(5) ?
    C17 O7 C16 C15 . . . . -108.1(5) ?
    C17 O7 C16 C11 . . . . 73.3(6) ?
    C12 C11 C16 C15 . . . . 1.8(7) ?
    C10 C11 C16 C15 . . . . -177.0(5) ?
    C12 C11 C16 O7 . . . . -179.7(4) ?
    C10 C11 C16 O7 . . . . 1.5(7) ?
    C16 O7 C17 O8 . . . . -0.4(7) ?
    C16 O7 C17 C18 . . . . 180.0(4) ?
loop_
    _geom_hbond_atom_site_label_D
    _geom_hbond_atom_site_label_H
    _geom_hbond_atom_site_label_A
    _geom_hbond_site_symmetry_A
    _geom_hbond_distance_DH
    _geom_hbond_distance_HA
    _geom_hbond_distance_DA
    _geom_hbond_angle_DHA
    O9 H2 O2 1_655 0.820 2.010 2.835(7) 179.5(3)
    O9 H1 O5 1_655 0.820 1.930 2.758(5) 179.1(3)
    C9 H92 O1 1_455 0.95 2.49 3.409(9) 163
    C15 H151 O4 2_776 0.95 2.51 3.221(8) 132
    C18 H181 O5 2_776 0.95 2.59 3.530(9) 169
_iucr_refine_instructions_details
;
TITL aspirin_0m in P-1
CELL  0.71073   6.18510  10.13590  15.45320 100.30800  98.69989 100.66699
ZERR    2 0.0009 0.0017 0.0022 0.0069 0.0077 0.0069
LATT   1
SFAC C      2.3100  20.8439   1.0200  10.2075   1.5886   0.5687   0.8650 =
           51.6512   0.2156   0.0033   0.0016     1.15   0.7700  12.0110
SFAC H      0.4930  10.5109   0.3229  26.1257   0.1402   3.1424   0.0408 =
           57.7998   0.0030   0.0000   0.0000     0.06   0.3200   1.0079
SFAC O      3.0485  13.2771   2.2868   5.7011   1.5463   0.3239   0.8670 =
           32.9089   0.2508   0.0106   0.0060     3.25   0.7700  15.9994
SFAC HG    20.6809   0.5450  19.0417   8.4484  21.6575   1.5729   5.9676 =
           38.3246  12.6089  -2.3894   9.2266  3820.00   1.7900 200.5900
UNIT    36.   32.   18.    2.
REM TITL aspirin_0m in P-1
HG1         4   0.89515   0.65817   0.46745  11.00000   0.01839   0.01710 =
        0.01515   0.00097   0.00211   0.00792
O1          3   0.84952   0.53461   0.34403  11.00000   0.02814   0.02471 =
        0.02138  -0.00164   0.00516   0.01162
O2          3   0.47997   0.52456   0.32707  11.00000   0.02687   0.04154 =
        0.02153   0.00467   0.00700   0.01848
O3          3   0.28953   0.47719   0.14410  11.00000   0.01504   0.02245 =
        0.02798   0.00504   0.00106   0.00895
O4          3   0.52029   0.68551   0.17963  11.00000   0.02641   0.02120 =
        0.04042   0.00892   0.01186   0.00765
O5          3   0.62039   0.76732   0.58433  11.00000   0.02376   0.02870 =
        0.02591   0.00283  -0.00200   0.00720
O6          3   0.98788   0.78716   0.59105  11.00000   0.02221   0.02541 =
        0.01687  -0.00201   0.00178   0.00763
O7          3   1.24984   1.00481   0.71169  11.00000   0.01972   0.01723 =
        0.01936   0.00679   0.00567   0.00973
O8          3   1.07778   1.12740   0.62723  11.00000   0.03198   0.02859 =
        0.02748   0.01524   0.00770   0.01478
O9          3   1.26720   0.57213   0.47626  11.00000   0.02118   0.02254 =
        0.01426   0.00142   0.00300   0.00365
C1          1   0.64391   0.49644   0.29841  11.00000   0.02524   0.01992 =
        0.01744   0.00846   0.00524   0.00732
C2          1   0.63232   0.41560   0.20679  11.00000   0.01376   0.01907 =
        0.01769   0.00580   0.00230   0.00519
C3          1   0.79820   0.34232   0.19131  11.00000   0.02567   0.02000 =
        0.01835   0.00657   0.00446   0.00857
C4          1   0.79775   0.26956   0.10664  11.00000   0.02429   0.02018 =
        0.02591   0.00158   0.00867   0.00755
C5          1   0.63204   0.27101   0.03393  11.00000   0.02851   0.02367 =
        0.01955  -0.00144   0.00483   0.00403
C6          1   0.46484   0.34352   0.04716  11.00000   0.02167   0.02184 =
        0.01924   0.00305  -0.00096   0.00464
C7          1   0.46675   0.41330   0.13362  11.00000   0.01624   0.01453 =
        0.02226   0.00401   0.00239   0.00302
C8          1   0.33846   0.61725   0.17343  11.00000   0.02546   0.01918 =
        0.02231   0.01170   0.00625   0.00866
C9          1   0.13668   0.66429   0.19523  11.00000   0.03141   0.02920 =
        0.05628   0.01580   0.01299   0.01477
C10         1   0.81628   0.81216   0.62453  11.00000   0.02540   0.01470 =
        0.02053   0.00525   0.00523   0.00774
C11         1   0.86773   0.89854   0.71754  11.00000   0.01693   0.01188 =
        0.02132   0.00107  -0.00078   0.00600
C12         1   0.70087   0.88861   0.76964  11.00000   0.02093   0.02182 =
        0.02719   0.00854   0.00754   0.00634
C13         1   0.73993   0.96056   0.85671  11.00000   0.03438   0.02615 =
        0.01995   0.01267   0.01384   0.01493
C14         1   0.95069   1.04553   0.89625  11.00000   0.03152   0.02299 =
        0.01606   0.00440   0.00323   0.01291
C15         1   1.11512   1.05971   0.84557  11.00000   0.02423   0.01590 =
        0.02057   0.00346   0.00167   0.00538
C16         1   1.07444   0.98758   0.75734  11.00000   0.01936   0.01751 =
        0.01851   0.00520   0.00318   0.01102
C17         1   1.23674   1.07801   0.64703  11.00000   0.02786   0.01785 =
        0.02252   0.00662   0.00339   0.00667
C18         1   1.43869   1.08606   0.60631  11.00000   0.03593   0.04055 =
        0.03392   0.01982   0.01932   0.01312
H31         2  10.91289  10.34241  10.23976  11.00000   0.02554
H41         2  10.90967  10.21853  10.09754  11.00000   0.02807
H51         2  10.63412  10.22247   9.97558  11.00000   0.02867
H61         2  10.35235  10.34521   9.99840  11.00000   0.02512
H91         2  10.17245  10.76132  10.21543  11.00000   0.04676
H92         2  10.08622  10.62244  10.24099  11.00000   0.04676
H93         2  10.02184  10.63936  10.14322  11.00000   0.04676
H121        2  10.55760  10.83094  10.74411  11.00000   0.02807
H131        2  10.62353  10.95264  10.89039  11.00000   0.03214
H141        2  10.97950  11.09261  10.95716  11.00000   0.02820
H151        2  11.25693  11.11918  10.87103  11.00000   0.02423
H181        2  11.42692  11.13789  10.56098  11.00000   0.04412
H182        2  11.56771  11.12942  10.65105  11.00000   0.04412
H183        2  11.45124  10.99599  10.58067  11.00000   0.04412
H2          2  11.32838  10.55817  10.43301  11.00000   0.02370
H1          2  11.37205  10.63023  10.50860  11.00000   0.02370
;
