# Supplementary material for: Poly[(μ-2-acet­oxy­benzoato)(2-acet­oxy­benzoato)-μ-aqua-mercury(II)]
Source: Acta Crystallogr Sect E Struct Rep Online. 2011 Jul 30;67(Pt 8):m1151. doi: 10.1107/S1600536811029278 (PMC3212253; doi:10.1107/S1600536811029278)
Supplement: Supplementary file 2 [file e-67-m1151-Isup2.hkl]

data_I
#  aspirin_0m in P-1                       
_audit_creation_date        08-09-14
_audit_creation_method      CRYSTALS 

_cell_length_a                    6.1851(9)
_cell_angle_alpha                 100.308(7)
_cell_length_b                    10.1359(17)
_cell_angle_beta                  98.700(8)
_cell_length_c                    15.453(2)
_cell_angle_gamma                 100.667(7)

# NOTE Fc on scale of Fo,      0.12238
# Status flags: 
#    o - used in refinement 
#    < - excluded by I/sigmaI cutoff 
#    x - excluded for another reason  

loop_
_refln_index_h
_refln_index_k
_refln_index_l
_refln_F_squared_meas
_refln_F_squared_calc
_refln_F_squared_sigma
_refln_observed_status
   1   0   0      148.54      144.02        5.67 o
   2   0   0       10.23        9.49        0.73 o
   3   0   0       39.57       39.22        1.31 o
   4   0   0       80.50       83.56        2.27 o
   5   0   0      104.54      112.76        5.13 o
   6   0   0       28.06       25.69        2.93 o
   7   0   0        0.82        1.08        3.51 o
   8   0   0       14.59       11.60        3.38 o
  -8   1   0       27.38       27.72        3.99 o
  -7   1   0       22.85       21.34        3.24 o
  -6   1   0       29.12       28.01        1.89 o
  -5   1   0       32.33       34.19        1.75 o
  -4   1   0       98.47      107.21        4.58 o
  -3   1   0      285.16      288.26        6.27 o
  -2   1   0      108.85      115.41        4.54 o
  -1   1   0      127.65      115.48        3.50 o
   1   1   0       76.77       79.81        2.09 o
   2   1   0      199.06      206.21        4.31 o
   3   1   0       66.44       73.88        1.47 o
   4   1   0        2.26        2.05        0.62 o
   5   1   0       28.56       29.51        2.57 o
   6   1   0       36.15       40.37        3.23 o
   7   1   0       26.82       25.64        3.34 o
   8   1   0       -0.89        2.86        4.53 o
  -8   2   0        9.29       11.22        3.16 o
  -7   2   0       38.97       35.55        3.99 o
  -6   2   0       45.13       49.02        2.25 o
  -5   2   0        3.09        3.69        0.94 o
  -4   2   0        1.73        2.10        1.12 o
  -3   2   0       99.46       97.44        3.13 o
  -2   2   0      361.17      325.36       13.66 o
  -1   2   0       33.80       30.89        1.16 o
   0   2   0        2.18        1.11        0.69 o
   1   2   0       24.66       28.00        1.18 o
   2   2   0       57.23       58.80        1.42 o
   3   2   0      168.98      167.84        3.33 o
   4   2   0       71.08       73.39        2.07 o
   5   2   0        0.36        0.57        1.01 o
   6   2   0       14.21       18.14        2.40 o
   7   2   0       16.70       13.44        2.86 o
   8   2   0       16.38       17.96        3.42 o
  -8   3   0        4.10        4.34        2.94 o
  -7   3   0        7.11        7.94        1.53 o
  -6   3   0       95.62       88.77        3.50 o
  -5   3   0      100.36       96.00        3.35 o
  -4   3   0       97.70       91.71        3.08 o
  -3   3   0       29.57       28.19        0.88 o
  -2   3   0       92.12       89.63        2.77 o
  -1   3   0      331.89      303.74        6.22 o
   0   3   0      304.75      294.93       12.60 o
   1   3   0       52.93       58.90        2.90 o
   2   3   0        1.72        1.78        0.32 o
   3   3   0       54.43       55.91        1.34 o
   4   3   0       51.09       57.40        1.67 o
   5   3   0       60.60       63.57        2.07 o
   6   3   0       10.65        9.35        2.27 o
   7   3   0        0.80        0.16        3.97 o
  -8   4   0       31.46       30.72        2.60 o
  -7   4   0       37.08       35.21        2.45 o
  -6   4   0        5.18        4.43        1.21 o
  -5   4   0       57.60       58.46        2.40 o
  -4   4   0      157.93      148.45        4.51 o
  -3   4   0      181.65      168.16        3.56 o
  -2   4   0       15.51       15.08        0.60 o
  -1   4   0        0.94        0.66        0.32 o
   0   4   0       61.75       64.49        3.32 o
   1   4   0      220.11      214.99        9.57 o
   2   4   0       89.62       96.44        2.57 o
   3   4   0        6.78        8.26        0.51 o
   4   4   0        5.13        5.28        0.71 o
   5   4   0       33.29       32.63        1.54 o
   6   4   0       48.67       45.28        3.86 o
   7   4   0       17.15       17.90        3.19 o
  -8   5   0       21.30       21.46        2.89 o
  -7   5   0       33.19       31.86        2.36 o
  -6   5   0       40.53       37.94        2.27 o
  -5   5   0       23.08       17.63        1.61 o
  -4   5   0        7.72        7.53        0.97 o
  -3   5   0       72.85       71.24        1.73 o
  -2   5   0      186.41      181.63        3.18 o
  -1   5   0       70.41       67.77        1.26 o
   0   5   0       22.50       23.35        2.06 o
   1   5   0       24.02       24.26        2.16 o
   2   5   0       83.83       83.00        2.22 o
   3   5   0      138.23      141.03        2.61 o
   4   5   0       41.58       43.46        1.45 o
   5   5   0        6.49        5.74        0.88 o
   6   5   0        8.59        7.83        1.66 o
   7   5   0       17.10       15.17        2.23 o
  -8   6   0        2.40        0.35        1.93 o
  -7   6   0       10.56       12.90        2.17 o
  -6   6   0       34.33       36.37        2.88 o
  -5   6   0       96.36       97.04        4.49 o
  -4   6   0       57.82       61.35        3.06 o
  -3   6   0       18.61       16.25        0.98 o
  -2   6   0       35.34       32.97        0.92 o
  -1   6   0      155.49      143.02        2.73 o
   0   6   0      140.11      143.95        6.68 o
   1   6   0       53.37       52.19        3.41 o
   2   6   0       -0.17        0.52        0.50 o
   3   6   0       41.27       40.26        1.11 o
   4   6   0       31.34       30.34        1.28 o
   5   6   0       37.62       36.38        1.57 o
   6   6   0        6.92        5.50        1.28 o
  -8   7   0       29.76       26.95        3.30 o
  -7   7   0       17.65       17.44        2.50 o
  -6   7   0        0.01        0.40        0.28 o
  -5   7   0       28.38       22.11        2.50 o
  -4   7   0       99.78       98.28        4.49 o
  -3   7   0       62.39       63.23        1.87 o
  -2   7   0       11.06        9.50        0.56 o
  -1   7   0        4.37        4.17        0.38 o
   0   7   0       99.48       96.98        5.32 o
   1   7   0      122.30      133.03        6.31 o
   2   7   0       47.80       55.42        3.58 o
   3   7   0        0.56        1.27        0.58 o
   4   7   0        9.71       10.21        1.04 o
   5   7   0       21.61       22.07        1.51 o
   6   7   0       14.17       13.49        1.54 o
  -7   8   0       28.31       32.22        3.04 o
  -6   8   0       21.72       26.41        2.52 o
  -5   8   0        5.67        4.66        1.59 o
  -4   8   0       29.58       30.83        2.50 o
  -3   8   0       62.35       60.81        1.91 o
  -2   8   0      106.50      107.04        2.04 o
  -1   8   0       94.39       89.34        1.70 o
   0   8   0       -0.56        0.30        1.87 o
   1   8   0       39.99       43.12        3.25 o
   2   8   0       44.02       43.41        3.64 o
   3   8   0       58.18       70.73        2.63 o
   4   8   0       11.46       10.06        1.16 o
   5   8   0        0.34        0.39        1.34 o
  -7   9   0       11.30       13.41        2.48 o
  -6   9   0       46.58       52.65        3.59 o
  -5   9   0       64.56       70.73        3.88 o
  -4   9   0        5.53        7.85        1.55 o
  -3   9   0        0.20        0.94        0.88 o
  -2   9   0       34.62       36.64        1.14 o
  -1   9   0      101.84      101.42        2.07 o
   0   9   0       75.67       84.38        4.81 o
   1   9   0       11.93       13.58        2.21 o
   2   9   0        0.56        0.67        2.50 o
   3   9   0       22.57       21.95        1.79 o
   4   9   0       29.66       29.06        2.17 o
   5   9   0       13.63       11.63        1.89 o
  -7  10   0        2.17        3.42        1.96 o
  -6  10   0        4.59        4.66        1.94 o
  -5  10   0       37.78       34.10        3.15 o
  -4  10   0       68.41       68.72        3.92 o
  -3  10   0       61.73       62.44        2.45 o
  -2  10   0        0.10        0.94        1.02 o
  -1  10   0       16.88       18.11        0.93 o
   0  10   0       35.75       36.09        3.45 o
   1  10   0       54.03       50.40        4.31 o
   2  10   0        8.12       11.69        2.38 o
   3  10   0       -1.51        0.54        1.87 o
   4  10   0        7.03        6.61        1.53 o
  -6  11   0       13.83       14.13        2.52 o
  -5  11   0        0.65        0.75        2.69 o
  -4  11   0       10.52       13.44        2.03 o
  -3  11   0       77.47       82.59        2.82 o
  -2  11   0       59.58       61.45        3.11 o
  -1  11   0        6.36        5.65        0.76 o
   0  11   0        1.31        0.06        1.99 o
   1  11   0       11.67       13.48        2.64 o
   2  11   0       13.79       15.31        2.93 o
   3  11   0       13.67       18.87        3.07 o
  -5  12   0       30.82       28.66        3.21 o
  -4  12   0        8.82        7.58        1.92 o
  -3  12   0       -0.59        0.50        1.63 o
  -2  12   0       20.55       21.57        1.94 o
  -1  12   0       22.69       22.85        1.47 o
   0  12   0       30.99       30.55        3.89 o
   1  12   0       -0.32        1.12        2.33 o
   2  12   0        7.49        4.25        2.65 o
  -4  13   0       29.17       30.12        2.94 o
  -3  13   0       11.88       11.98        1.79 o
  -2  13   0        0.68        0.19        1.88 o
  -1  13   0        7.30        7.50        1.68 o
   0  13   0       30.66       31.95        4.10 o
   1  13   0       19.47       22.79        3.54 o
   2 -14   1       36.83       40.18        2.63 o
  -1 -13   1       26.13       24.87        3.82 o
   0 -13   1       24.00       20.20        3.68 o
   1 -13   1        8.27        8.39        1.00 o
   2 -13   1        1.23        2.11        1.16 o
   3 -13   1       21.79       20.70        2.30 o
  -2 -12   1        5.38        5.84        2.56 o
  -1 -12   1        5.39        7.13        2.42 o
   0 -12   1       15.00       17.09        3.01 o
   1 -12   1       24.46       25.42        1.46 o
   2 -12   1       18.78       19.66        1.90 o
   3 -12   1        7.45        6.43        1.57 o
   4 -12   1       16.28       18.36        2.34 o
   5 -12   1       29.30       38.43        3.19 o
  -3 -11   1        8.50        9.97        2.78 o
  -2 -11   1       29.21       29.74        3.60 o
  -1 -11   1        8.17        6.52        2.39 o
   0 -11   1        0.58        1.07        0.91 o
   1 -11   1       41.75       40.27        1.44 o
   2 -11   1       47.13       46.84        2.72 o
   3 -11   1       45.60       43.64        2.17 o
   4 -11   1        0.25        2.63        1.47 o
   5 -11   1        1.00        1.09        3.06 o
   6 -11   1       21.21       25.30        2.83 o
  -4 -10   1        1.79        2.80        1.33 o
  -3 -10   1        4.91        6.07        2.33 o
  -2 -10   1       31.89       40.01        3.41 o
  -1 -10   1       31.31       34.32        3.30 o
   0 -10   1       32.10       34.22        1.86 o
   1 -10   1        2.10        1.87        0.64 o
   2 -10   1       23.32       22.42        1.15 o
   3 -10   1       60.15       61.40        1.99 o
   4 -10   1       72.98       75.80        4.04 o
   5 -10   1       16.32       14.76        2.31 o
   6 -10   1       -0.11        0.17        1.11 o
   7 -10   1        4.89        7.30        2.25 o
  -5  -9   1        7.23        8.80        1.58 o
  -4  -9   1       35.24       35.08        1.74 o
  -3  -9   1       16.62       17.15        1.58 o
  -2  -9   1       -0.65        0.00        2.47 o
  -1  -9   1       30.27       32.33        3.01 o
   0  -9   1      111.72      108.54        3.86 o
   1  -9   1      100.88       97.41        2.06 o
   2  -9   1       30.43       29.90        1.09 o
   3  -9   1       -0.03        0.37        0.78 o
   4  -9   1       47.50       49.46        3.15 o
   5  -9   1       77.29       81.12        4.23 o
   6  -9   1       29.61       32.69        2.94 o
   7  -9   1        2.49        6.79        1.93 o
  -5  -8   1        1.90        0.72        1.28 o
  -4  -8   1       14.27       13.89        1.18 o
  -3  -8   1       52.96       56.34        2.37 o
  -2  -8   1       74.57       77.86        4.78 o
  -1  -8   1       20.45       19.24        2.42 o
   0  -8   1        9.72       10.39        1.04 o
   1  -8   1       74.13       72.27        1.43 o
   2  -8   1      130.00      124.94        2.41 o
   3  -8   1       36.28       38.08        1.43 o
   4  -8   1        5.11        4.41        1.02 o
   5  -8   1        8.06        5.97        1.76 o
   6  -8   1       35.20       31.53        3.05 o
   7  -8   1       43.38       47.85        3.58 o
  -6  -7   1       21.70       20.47        1.70 o
  -5  -7   1        9.87        9.28        1.04 o
  -4  -7   1        2.93        3.20        0.86 o
  -3  -7   1       17.92       18.14        0.87 o
  -2  -7   1       82.99       84.06        2.96 o
  -1  -7   1       69.30       66.68        4.16 o
   0  -7   1       37.14       35.57        1.65 o
   1  -7   1        8.08        7.12        0.45 o
   2  -7   1       75.39       72.92        1.55 o
   3  -7   1       60.24       60.36        1.84 o
   4  -7   1       56.10       62.73        2.32 o
   5  -7   1        1.35        3.62        1.23 o
   6  -7   1        0.15        0.63        1.01 o
   7  -7   1       13.48       11.82        2.33 o
   8  -7   1       17.44       20.86        2.83 o
  -6  -6   1        7.91        8.11        1.31 o
  -5  -6   1       41.76       36.45        1.66 o
  -4  -6   1       64.16       65.77        1.85 o
  -3  -6   1        9.44        9.03        0.59 o
  -2  -6   1        0.66        0.89        0.84 o
  -1  -6   1       88.99       89.86        4.71 o
   0  -6   1      110.49      103.57        3.48 o
   1  -6   1      137.04      128.29        2.23 o
   2  -6   1        3.55        2.65        0.40 o
   3  -6   1        8.25        7.00        0.71 o
   4  -6   1      105.25      105.30        3.37 o
   5  -6   1       86.06       89.56        4.17 o
   6  -6   1       31.45       31.23        2.69 o
   7  -6   1        0.91        1.32        3.03 o
   8  -6   1        4.90        7.13        2.12 o
  -7  -5   1       17.29       16.04        2.28 o
  -6  -5   1        9.17        8.32        2.29 o
  -5  -5   1        9.90        8.02        1.02 o
  -4  -5   1       88.17       87.45        2.42 o
  -3  -5   1       50.61       53.80        1.26 o
  -2  -5   1       69.92       75.88        2.09 o
  -1  -5   1       14.96       14.91        1.68 o
   0  -5   1       29.08       27.13        1.32 o
   1  -5   1      148.08      137.09        2.63 o
   2  -5   1      284.15      265.35        4.68 o
   3  -5   1       45.57       43.40        1.46 o
   4  -5   1        1.81        1.79        0.90 o
   5  -5   1       35.62       33.94        1.95 o
   6  -5   1      108.11      103.87        3.83 o
   7  -5   1       72.17       64.29        5.07 o
   8  -5   1        5.14        5.37        1.78 o
  -7  -4   1       19.33       19.38        3.16 o
  -6  -4   1       38.61       39.01        3.49 o
  -5  -4   1       14.84       13.31        1.12 o
  -4  -4   1        0.39        0.09        0.73 o
  -3  -4   1       30.02       30.21        0.91 o
  -2  -4   1       60.39       67.63        1.87 o
   0  -4   1       20.87       20.37        1.04 o
   1  -4   1        4.05        3.05        0.38 o
   2  -4   1      163.97      151.71        3.15 o
   3  -4   1      161.49      148.32        2.90 o
   4  -4   1      114.84      114.03        2.93 o
   5  -4   1       40.35       40.03        2.01 o
   6  -4   1        1.35        0.87        1.26 o
   7  -4   1       35.05       31.86        2.32 o
   8  -4   1       17.03       20.58        2.20 o
  -7  -3   1        2.27        0.54        2.12 o
  -6  -3   1       31.38       32.05        3.12 o
  -5  -3   1       39.10       38.44        1.64 o
  -4  -3   1       82.16       80.81        2.28 o
  -3  -3   1       27.60       29.63        0.88 o
  -2  -3   1        0.24        0.48        0.29 o
  -1  -3   1      390.93      394.77       10.19 o
   0  -3   1      139.75      136.45        4.01 o
   1  -3   1       87.94       82.04        1.82 o
   2  -3   1       19.47       19.10        1.04 o
   3  -3   1        5.58        4.94        0.61 o
   4  -3   1      100.01       99.95        4.70 o
   5  -3   1      123.36      120.04        5.87 o
   6  -3   1       38.17       35.49        2.15 o
   7  -3   1        1.50        0.04        1.71 o
   8  -3   1        5.21        8.46        2.96 o
  -8  -2   1       18.01       19.17        3.54 o
  -7  -2   1       39.24       39.66        3.79 o
  -6  -2   1       -0.92        1.10        2.86 o
  -5  -2   1        4.29        3.76        0.99 o
  -4  -2   1      100.37      103.54        2.65 o
  -3  -2   1      112.69      115.05        2.34 o
  -2  -2   1      106.52      113.70        2.41 o
  -1  -2   1        3.52        3.56        0.37 o
   0  -2   1      108.67      102.05        4.12 o
   1  -2   1      464.99      420.06       11.92 o
   3  -2   1      101.65      100.69        2.59 o
   4  -2   1        2.04        3.02        1.17 o
   5  -2   1      106.67      109.97        5.26 o
   6  -2   1       36.60       31.25        2.12 o
   7  -2   1       37.10       33.25        2.46 o
   8  -2   1        1.18        3.31        2.87 o
  -8  -1   1        7.99        4.47        2.97 o
  -7  -1   1       31.61       29.96        3.51 o
  -6  -1   1       20.25       18.72        2.51 o
  -5  -1   1       42.53       45.22        3.04 o
  -4  -1   1        0.58        0.45        0.45 o
  -3  -1   1      157.22      162.88        2.69 o
  -2  -1   1      148.55      165.18        4.07 o
  -1  -1   1      436.49      451.68       11.13 o
   0  -1   1       46.40       45.36        1.86 o
   1  -1   1        0.55       33.32        0.40 o
   2  -1   1      262.03      280.28       10.06 o
   3  -1   1      219.75      208.77        4.95 o
   4  -1   1       74.78       73.23        3.84 o
   5  -1   1        6.66        5.65        1.59 o
   6  -1   1        1.72        1.26        1.71 o
   7  -1   1       30.12       33.51        3.71 o
   8  -1   1       15.84       21.06        3.62 o
  -8   0   1        1.11        1.57        2.57 o
  -7   0   1        5.76        5.48        2.28 o
  -6   0   1       27.09       28.65        2.86 o
  -5   0   1       71.70       71.43        2.58 o
  -4   0   1       94.57       93.13        2.13 o
  -3   0   1        3.66        3.26        0.54 o
  -2   0   1       97.19       95.79        2.82 o
  -1   0   1      366.29      379.53       13.54 o
   1   0   1      155.50      154.66        5.94 o
   2   0   1        3.87        3.35        0.57 o
   3   0   1       63.44       64.78        1.79 o
   4   0   1      104.63      101.74        2.78 o
   5   0   1       64.97       67.80        3.75 o
   6   0   1       35.88       35.36        3.23 o
   7   0   1        7.23        3.98        2.41 o
   8   0   1       16.79       20.47        3.60 o
  -8   1   1       27.76       34.68        3.98 o
  -7   1   1       29.06       21.96        3.42 o
  -6   1   1       -0.45        0.71        0.85 o
  -5   1   1       84.63       81.34        2.91 o
  -4   1   1      164.77      152.30        4.54 o
  -3   1   1      253.80      245.53        4.72 o
  -2   1   1       77.01       73.64        3.44 o
  -1   1   1       -0.93        0.31        0.95 o
   1   1   1      560.85      579.25       11.57 o
   2   1   1      223.29      222.45        4.81 o
   3   1   1       25.71       27.50        0.89 o
   4   1   1        5.02        6.15        0.69 o
   5   1   1       53.44       58.52        3.40 o
   6   1   1       52.22       50.21        3.79 o
   7   1   1       18.77       22.52        3.16 o
   8   1   1        2.28        1.13        2.64 o
  -8   2   1       14.20       16.83        3.50 o
  -7   2   1       44.21       45.07        4.06 o
  -6   2   1       79.13       78.03        3.05 o
  -5   2   1       13.04       10.52        1.20 o
  -4   2   1       16.36       14.21        1.14 o
  -3   2   1      157.59      149.96        4.24 o
  -2   2   1      320.17      293.58       12.17 o
  -1   2   1      154.45      135.27        4.12 o
   0   2   1        2.67        2.76        0.81 o
   1   2   1        0.91        0.99        0.88 o
   2   2   1      108.52      115.38        2.93 o
   3   2   1       56.92       62.70        1.62 o
   4   2   1       47.48       47.07        1.63 o
   5   2   1        1.16        1.38        1.41 o
   6   2   1       11.36       10.69        2.20 o
   7   2   1       21.04       19.74        3.25 o
  -8   3   1        1.51        0.54        2.70 o
  -7   3   1        3.77        3.79        1.42 o
  -6   3   1       70.48       71.31        2.88 o
  -5   3   1       94.55       88.66        3.21 o
  -4   3   1       73.14       66.64        2.51 o
  -3   3   1        0.38        0.16        0.47 o
  -2   3   1       62.99       59.11        1.61 o
  -1   3   1      156.76      151.31        3.39 o
   0   3   1       25.96       27.24        1.89 o
   1   3   1       38.30       39.74        2.39 o
   2   3   1       30.69       30.60        0.79 o
   3   3   1       38.75       40.47        1.09 o
   4   3   1       79.14       82.12        2.26 o
   5   3   1       75.29       79.98        2.37 o
   6   3   1       10.32        6.85        2.25 o
   7   3   1       -0.71        2.82        3.51 o
  -8   4   1       28.79       27.72        2.51 o
  -7   4   1       10.55       13.04        1.65 o
  -6   4   1        2.42        1.91        1.08 o
  -5   4   1       62.31       57.53        2.50 o
  -4   4   1      161.18      145.17        4.56 o
  -3   4   1       86.11       84.14        2.22 o
  -2   4   1       34.51       29.59        0.96 o
  -1   4   1        4.77        3.68        0.40 o
   0   4   1      208.56      204.23        9.05 o
   1   4   1      286.13      288.31       12.21 o
   2   4   1       96.22       96.79        2.47 o
   3   4   1        2.76        2.94        0.45 o
   4   4   1       11.59        9.44        0.85 o
   5   4   1       42.91       41.80        1.62 o
   6   4   1       44.37       45.75        2.68 o
   7   4   1        8.86       10.62        2.73 o
  -8   5   1       33.79       30.16        3.31 o
  -7   5   1       48.87       44.79        2.71 o
  -6   5   1       42.70       43.41        2.32 o
  -5   5   1        4.71        4.80        1.04 o
  -4   5   1       18.91       17.47        1.32 o
  -3   5   1       61.11       61.24        1.77 o
  -2   5   1      240.83      225.12        4.01 o
  -1   5   1       91.59       90.59        1.56 o
   0   5   1        1.29        1.64        1.02 o
   1   5   1       46.04       52.23        3.05 o
   2   5   1      111.94      112.15        2.82 o
   3   5   1      112.67      111.00        2.21 o
   4   5   1       18.73       18.41        1.04 o
   5   5   1       -0.04        0.05        0.75 o
   6   5   1       12.78       13.55        1.86 o
   7   5   1       16.13       14.38        3.03 o
  -8   6   1       -1.23        0.08        1.76 o
  -7   6   1       18.12       21.07        2.49 o
  -6   6   1       42.78       45.15        3.17 o
  -5   6   1       50.61       51.32        3.11 o
  -4   6   1       17.74       20.21        1.83 o
  -3   6   1        1.45        1.35        0.63 o
  -2   6   1      109.00      103.28        2.25 o
  -1   6   1      214.25      203.13        3.33 o
   0   6   1      124.05      119.33        3.79 o
   1   6   1       17.99       15.25        2.08 o
   2   6   1        0.48        0.25        0.54 o
   3   6   1       61.33       61.17        1.42 o
   4   6   1       67.20       65.71        1.91 o
   5   6   1       22.99       21.04        1.29 o
   6   6   1        2.17        0.60        1.16 o
  -8   7   1       27.54       27.93        3.17 o
  -7   7   1        1.24        4.69        1.70 o
  -6   7   1        0.49        1.06        1.96 o
  -5   7   1       45.55       43.27        3.10 o
  -4   7   1      124.28      130.68        5.22 o
  -3   7   1      107.57      100.13        3.28 o
  -2   7   1        4.11        4.29        0.48 o
  -1   7   1       12.57       12.32        0.60 o
   0   7   1      137.32      129.49        4.24 o
   1   7   1       80.64       80.93        4.72 o
   2   7   1       72.37       77.94        4.61 o
   3   7   1        0.09        0.08        0.46 o
   4   7   1       17.46       16.17        1.27 o
   5   7   1       19.11       20.23        1.46 o
   6   7   1        7.83        9.03        1.71 o
  -7   8   1       24.42       30.94        2.91 o
  -6   8   1       32.90       31.31        2.98 o
  -5   8   1       -0.34        0.38        1.56 o
  -4   8   1       31.43       28.89        2.53 o
  -3   8   1      130.44      131.11        3.86 o
  -2   8   1       49.19       50.94        1.31 o
  -1   8   1       41.18       39.93        1.09 o
   0   8   1        2.37        1.89        1.52 o
   1   8   1       31.96       32.64        3.08 o
   2   8   1       78.41       84.97        4.98 o
   3   8   1       24.42       26.27        1.78 o
   4   8   1        2.96        2.28        0.93 o
   5   8   1        3.26        2.84        2.27 o
  -7   9   1       14.28       17.40        2.52 o
  -6   9   1       55.92       54.91        3.78 o
  -5   9   1       33.19       30.59        2.85 o
  -4   9   1        3.10        4.33        1.44 o
  -3   9   1       17.85       15.76        1.30 o
  -2   9   1       50.82       50.05        1.61 o
  -1   9   1       87.59       91.42        2.11 o
   0   9   1       61.42       65.15        4.34 o
   1   9   1        5.69        3.20        1.98 o
   2   9   1       15.85       15.28        2.61 o
   3   9   1       15.78       19.84        1.62 o
   4   9   1       19.85       22.85        1.88 o
   5   9   1       10.80       11.56        1.78 o
  -7  10   1        1.49        4.46        1.98 o
  -6  10   1       12.80       13.23        2.41 o
  -5  10   1       56.35       58.76        3.90 o
  -4  10   1       78.34       84.29        4.32 o
  -3  10   1       39.08       39.38        1.85 o
  -2  10   1        0.08        0.02        0.74 o
  -1  10   1       23.97       25.69        1.05 o
   0  10   1       32.93       31.70        3.53 o
   1  10   1       30.02       32.04        3.35 o
   2  10   1        4.50        6.44        2.18 o
   3  10   1       -1.84        0.02        1.99 o
   4  10   1        6.27        5.22        1.57 o
  -6  11   1        5.66        6.75        2.16 o
  -5  11   1       -1.20        0.27        1.58 o
  -4  11   1       19.50       22.58        2.28 o
  -3  11   1       59.35       64.79        2.40 o
  -2  11   1       39.46       38.37        2.41 o
  -1  11   1        2.05        2.09        0.88 o
   0  11   1        6.32        5.86        2.38 o
   1  11   1       34.09       27.96        3.80 o
   2  11   1       24.29       23.40        3.50 o
   3  11   1        8.63       11.65        2.87 o
  -5  12   1       20.92       22.90        2.63 o
  -4  12   1        3.76        1.63        1.70 o
  -3  12   1        1.13        2.39        1.13 o
  -2  12   1       22.48       22.29        1.97 o
  -1  12   1       58.92       59.16        2.27 o
   0  12   1       24.26       27.05        3.63 o
   1  12   1       -1.24        0.19        1.98 o
   2  12   1        6.27        8.40        2.76 o
  -4  13   1       20.11       18.50        2.59 o
  -3  13   1        5.93        7.21        1.56 o
  -2  13   1       -0.70        0.21        1.69 o
  -1  13   1       10.94       10.29        1.50 o
   0  13   1       14.46       13.64        3.41 o
   1  13   1       18.66       19.87        3.58 o
   1 -14   2        9.12        8.77        1.59 o
   2 -14   2       25.73       26.00        2.33 o
  -1 -13   2       12.10       17.32        2.94 o
   0 -13   2        9.97       12.42        2.87 o
   1 -13   2        2.27        2.25        1.18 o
   2 -13   2        7.89        6.74        1.60 o
   3 -13   2       46.31       51.40        3.14 o
  -2 -12   2       -0.09        0.07        1.23 o
  -1 -12   2        8.01       10.12        2.50 o
   0 -12   2       28.80       33.31        2.02 o
   1 -12   2       24.31       25.45        1.47 o
   2 -12   2       18.99       18.73        1.96 o
   3 -12   2        1.29        0.26        1.30 o
   4 -12   2       16.31       16.69        2.32 o
   5 -12   2       33.07       36.34        3.21 o
  -3 -11   2       25.92       24.13        3.62 o
  -2 -11   2       20.09       20.09        3.06 o
  -1 -11   2        2.39        2.45        1.95 o
   0 -11   2        6.37        6.55        1.21 o
   1 -11   2       48.02       48.46        1.55 o
   2 -11   2       42.78       44.10        1.89 o
   3 -11   2       25.98       28.76        1.39 o
   4 -11   2       -1.30        1.65        1.32 o
   5 -11   2        9.63        8.62        2.08 o
   6 -11   2       30.24       40.33        3.20 o
  -4 -10   2       -0.57        0.33        2.02 o
  -3 -10   2       10.11       13.91        2.62 o
  -2 -10   2       45.52       44.86        4.02 o
  -1 -10   2       33.87       36.86        3.34 o
   0 -10   2       45.47       47.06        2.22 o
   1 -10   2        1.27        1.31        0.73 o
   2 -10   2       46.13       43.06        1.60 o
   3 -10   2       77.30       81.82        2.32 o
   4 -10   2       40.84       43.32        2.18 o
   5 -10   2        8.82        9.81        1.97 o
   6 -10   2       -0.87        0.38        2.80 o
   7 -10   2       14.21       17.58        2.67 o
  -5  -9   2       21.44       22.42        2.09 o
  -4  -9   2       24.58       23.33        1.94 o
  -3  -9   2        7.19        8.99        0.90 o
  -2  -9   2        3.81        4.72        1.83 o
  -1  -9   2       30.80       33.38        3.07 o
   0  -9   2       86.07       91.33        3.13 o
   1  -9   2       70.36       68.00        1.59 o
   2  -9   2        6.81        5.58        0.65 o
   3  -9   2       10.66        9.59        0.92 o
   4  -9   2       34.64       37.50        1.98 o
   5  -9   2       56.23       55.63        3.64 o
   6  -9   2       13.05       17.54        2.24 o
   7  -9   2       -0.33        0.20        2.01 o
  -6  -8   2        0.53        0.84        1.80 o
  -5  -8   2        8.39        7.15        1.18 o
  -4  -8   2       21.20       19.58        1.36 o
  -3  -8   2       50.33       46.91        1.78 o
  -2  -8   2       51.49       50.18        3.81 o
  -1  -8   2        5.61        4.99        1.60 o
   0  -8   2       39.42       36.89        1.83 o
   1  -8   2      127.95      124.05        2.19 o
   2  -8   2       75.66       72.14        1.72 o
   3  -8   2       40.98       40.63        1.53 o
   4  -8   2        0.92        1.16        1.11 o
   5  -8   2       36.86       37.35        2.13 o
   6  -8   2       52.00       57.84        3.55 o
   7  -8   2       17.93       26.57        2.65 o
  -6  -7   2       24.68       21.29        1.80 o
  -5  -7   2       10.83        9.95        1.05 o
  -4  -7   2       -0.41        0.41        0.65 o
  -3  -7   2       15.48       15.96        0.85 o
  -2  -7   2      118.74      120.26        3.95 o
  -1  -7   2      121.19      121.89        6.13 o
   0  -7   2       29.21       28.02        1.14 o
   1  -7   2        6.53        5.12        0.43 o
   2  -7   2       25.37       24.30        0.84 o
   3  -7   2      110.65      109.14        2.80 o
   4  -7   2       59.06       61.11        2.37 o
   5  -7   2        4.32        4.79        1.09 o
   6  -7   2        4.66        4.89        1.60 o
   7  -7   2       15.58       19.02        2.46 o
   8  -7   2       16.28       23.30        2.74 o
  -6  -6   2       13.30       12.09        1.69 o
  -5  -6   2       49.55       47.99        1.87 o
  -4  -6   2       31.88       31.82        1.31 o
  -3  -6   2       13.35       13.18        0.64 o
  -2  -6   2       13.37       15.25        0.77 o
  -1  -6   2       60.58       60.14        2.19 o
   0  -6   2       25.03       23.82        1.00 o
   1  -6   2       64.09       61.58        1.22 o
   2  -6   2        5.89        4.40        0.45 o
   3  -6   2       40.35       38.65        1.44 o
   4  -6   2      113.25      112.73        3.58 o
   5  -6   2       66.73       66.79        2.70 o
   6  -6   2       26.99       28.54        2.55 o
   7  -6   2        3.33        2.26        1.71 o
   8  -6   2        8.62        9.06        2.23 o
  -7  -5   2        6.57        4.88        2.61 o
  -6  -5   2        0.50        0.41        2.46 o
  -5  -5   2       10.79        9.15        1.03 o
  -4  -5   2       64.19       62.43        1.93 o
  -3  -5   2       51.75       53.53        1.28 o
  -2  -5   2       28.42       30.99        1.12 o
  -1  -5   2        3.15        2.48        0.39 o
   0  -5   2       22.39       21.65        1.16 o
   1  -5   2      308.84      286.92        5.89 o
   2  -5   2      263.86      243.63        4.38 o
   3  -5   2       46.97       48.02        1.91 o
   4  -5   2       19.51       18.27        1.38 o
   5  -5   2       30.60       28.08        1.52 o
   6  -5   2      105.82      108.18        3.79 o
   7  -5   2       50.31       46.36        2.79 o
   8  -5   2        8.93        8.83        1.95 o
  -7  -4   2       20.83       17.75        3.24 o
  -6  -4   2       41.12       36.30        3.55 o
  -5  -4   2       24.47       24.55        1.34 o
  -4  -4   2        3.33        3.09        0.65 o
  -3  -4   2       59.07       58.86        1.41 o
  -2  -4   2      224.65      225.27        4.15 o
  -1  -4   2      135.82      129.51        3.70 o
   0  -4   2       33.99       32.10        1.34 o
   1  -4   2       38.05       35.31        1.01 o
   2  -4   2      103.47      102.93        2.55 o
   3  -4   2      327.46      297.76        7.14 o
   4  -4   2       50.76       48.85        2.17 o
   5  -4   2       35.50       32.53        2.90 o
   6  -4   2       12.85       11.84        1.55 o
   7  -4   2       33.96       31.47        2.41 o
   8  -4   2       26.77       36.85        3.97 o
  -7  -3   2        5.26        2.57        2.36 o
  -6  -3   2       34.29       33.30        3.21 o
  -5  -3   2       51.56       52.56        1.86 o
  -4  -3   2       43.74       44.35        1.52 o
  -3  -3   2       12.22       10.31        0.61 o
  -2  -3   2       84.04       84.29        1.71 o
  -1  -3   2       95.71      107.55        2.69 o
   0  -3   2      479.82      458.79        9.92 o
   1  -3   2        5.58        4.45        0.61 o
   2  -3   2        0.43        1.03        0.31 o
   3  -3   2       44.41       40.45        1.81 o
   4  -3   2      118.38      112.70        3.78 o
   5  -3   2      109.87      107.19        5.46 o
   6  -3   2        6.14        7.53        2.04 o
   7  -3   2        4.36        3.05        1.52 o
   8  -3   2       12.25       11.05        3.28 o
  -8  -2   2       16.41       22.62        3.43 o
  -7  -2   2        6.69        6.76        2.36 o
  -6  -2   2       -0.73        0.00        2.55 o
  -5  -2   2       20.66       19.33        1.51 o
  -4  -2   2      111.09      117.22        2.87 o
  -3  -2   2      116.34      124.52        2.41 o
  -2  -2   2       52.86       54.40        1.36 o
  -1  -2   2       59.20       57.22        1.21 o
   0  -2   2      524.35      472.90       13.34 o
   1  -2   2      826.68      783.56       30.29 o
   3  -2   2       24.15       24.82        1.08 o
   4  -2   2       19.34       20.13        1.35 o
   5  -2   2       53.65       58.90        3.42 o
   6  -2   2       43.16       45.46        3.51 o
   7  -2   2       24.88       22.18        2.16 o
   8  -2   2       -1.35        0.08        2.60 o
  -8  -1   2       10.13        9.27        2.99 o
  -7  -1   2       25.94       20.56        3.22 o
  -6  -1   2       50.09       51.97        3.63 o
  -5  -1   2       34.40       33.95        2.72 o
  -4  -1   2       17.46       16.58        0.82 o
  -3  -1   2      190.53      209.32        4.32 o
  -2  -1   2      228.47      243.90        6.09 o
  -1  -1   2      261.65      265.95        6.77 o
   0  -1   2       16.68       14.81        1.05 o
   1  -1   2       13.12       14.70        1.11 o
   2  -1   2      266.45      280.60       10.27 o
   3  -1   2      195.54      180.40        4.49 o
   4  -1   2       34.05       36.85        2.41 o
   5  -1   2        3.49        3.69        1.44 o
   6  -1   2       24.19       21.99        2.83 o
   7  -1   2       38.96       40.71        4.07 o
   8  -1   2       17.87       25.90        3.55 o
  -8   0   2        2.03        0.58        2.59 o
  -7   0   2        9.82        7.20        2.53 o
  -6   0   2       80.68       80.46        4.69 o
  -5   0   2       46.95       42.78        2.02 o
  -4   0   2       23.27       22.39        0.93 o
  -3   0   2        4.11        3.99        0.55 o
  -2   0   2      132.85      134.63        3.72 o
  -1   0   2      367.45      365.56       13.61 o
   0   0   2       72.47       80.85        2.94 o
   1   0   2       15.57       16.31        1.12 o
   2   0   2        1.22        0.61        0.50 o
   3   0   2       50.56       50.79        1.57 o
   4   0   2      144.88      152.87        3.60 o
   5   0   2       59.31       60.40        3.62 o
   6   0   2        1.88        2.62        1.75 o
   7   0   2        2.44        3.85        2.13 o
   8   0   2        8.67       12.87        3.11 o
  -8   1   2       22.16       22.53        3.81 o
  -7   1   2        9.97       12.14        2.51 o
  -6   1   2       33.76       31.53        2.00 o
  -5   1   2      124.74      120.54        3.81 o
  -4   1   2       89.08       89.23        2.80 o
  -3   1   2      179.56      178.71        3.98 o
  -2   1   2      101.64       98.45        4.31 o
  -1   1   2       51.78       51.01        2.30 o
   0   1   2      241.52      258.82        5.29 o
   1   1   2      299.47      297.50        5.62 o
   2   1   2       33.01       36.64        1.04 o
   3   1   2        1.70        2.45        0.43 o
   4   1   2       12.62       14.28        0.92 o
   5   1   2       53.15       55.54        3.42 o
   6   1   2       57.20       57.44        3.98 o
   7   1   2       11.80       13.30        2.72 o
   8   1   2       -0.62        0.71        4.05 o
  -8   2   2       23.78       23.81        3.85 o
  -7   2   2       58.55       59.83        4.47 o
  -6   2   2       70.14       65.48        2.85 o
  -5   2   2       16.11       13.74        1.32 o
  -4   2   2       27.85       27.99        1.44 o
  -3   2   2      330.56      296.89        8.25 o
  -2   2   2      329.32      297.63        8.67 o
  -1   2   2       18.27       17.88        0.84 o
   0   2   2       27.71       29.01        1.96 o
   1   2   2       43.71       47.94        1.24 o
   2   2   2      230.18      232.24        3.96 o
   3   2   2      109.44      115.33        2.32 o
   4   2   2       34.63       36.01        1.41 o
   5   2   2        3.82        3.80        1.03 o
   6   2   2       24.56       25.32        2.85 o
   7   2   2       17.50       23.27        3.04 o
  -8   3   2        2.07        1.68        2.62 o
  -7   3   2       16.83       15.63        1.85 o
  -6   3   2       37.53       34.86        2.16 o
  -5   3   2       93.41       88.24        3.17 o
  -4   3   2       94.42       89.23        3.00 o
  -3   3   2       18.62       16.85        0.89 o
  -2   3   2       77.10       74.30        2.33 o
  -1   3   2      197.44      193.12        4.23 o
   0   3   2       29.68       31.42        2.09 o
   1   3   2       50.88       54.03        1.87 o
   2   3   2        5.15        4.85        0.40 o
   3   3   2      100.74      101.34        2.02 o
   4   3   2      103.94      105.15        2.50 o
   5   3   2       34.51       36.90        1.71 o
   6   3   2        0.60        2.37        2.74 o
   7   3   2        3.57        3.58        2.43 o
  -8   4   2        8.96       10.54        1.91 o
  -7   4   2        7.55        4.73        1.50 o
  -6   4   2        9.82        9.63        1.38 o
  -5   4   2       44.49       44.46        2.10 o
  -4   4   2       92.93       87.20        3.01 o
  -3   4   2       27.13       28.50        1.09 o
  -2   4   2       42.98       36.55        1.11 o
  -1   4   2       41.34       41.26        1.10 o
   0   4   2      154.65      149.15        7.01 o
   1   4   2      183.68      188.26        8.25 o
   2   4   2       56.32       56.49        1.37 o
   3   4   2        4.52        4.48        0.58 o
   4   4   2       12.32       11.49        0.88 o
   5   4   2       31.92       30.18        1.42 o
   6   4   2       41.82       43.82        2.62 o
   7   4   2        9.93        7.71        2.83 o
  -8   5   2       21.09       19.29        2.78 o
  -7   5   2       54.28       55.16        3.63 o
  -6   5   2       28.71       27.35        1.97 o
  -5   5   2        0.20        0.02        1.17 o
  -4   5   2       74.47       70.23        3.56 o
  -3   5   2      115.08      115.36        3.35 o
  -2   5   2      121.37      117.03        2.44 o
  -1   5   2       79.74       77.12        1.55 o
   0   5   2        2.97        2.90        0.70 o
   1   5   2      189.10      181.69        8.63 o
   2   5   2      187.83      185.14        4.46 o
   3   5   2       60.88       63.76        1.63 o
   4   5   2        6.40        6.62        0.77 o
   5   5   2        5.76        5.19        0.89 o
   6   5   2       17.73       15.34        2.03 o
  -8   6   2       -0.05        0.55        0.84 o
  -7   6   2       28.42       29.04        2.92 o
  -6   6   2       46.49       47.47        3.27 o
  -5   6   2       90.27       91.86        4.35 o
  -4   6   2       10.66       11.71        1.54 o
  -3   6   2       23.29       22.42        1.29 o
  -2   6   2      139.35      131.36        2.78 o
  -1   6   2      328.84      315.10        5.49 o
   0   6   2      111.42      109.02        3.53 o
   1   6   2        1.58        0.70        1.23 o
   2   6   2        9.10        9.66        0.75 o
   3   6   2       56.97       57.32        1.38 o
   4   6   2       79.89       79.43        2.15 o
   5   6   2        7.26        7.59        0.98 o
   6   6   2        0.93        0.35        1.44 o
  -8   7   2       17.74       21.16        2.74 o
  -7   7   2        3.44        2.10        1.87 o
  -6   7   2       13.12       11.85        2.07 o
  -5   7   2       77.16       73.18        4.10 o
  -4   7   2       84.11       84.99        4.02 o
  -3   7   2       49.60       47.15        2.00 o
  -2   7   2        6.56        5.28        0.53 o
  -1   7   2       39.56       41.00        1.03 o
   0   7   2       99.25      107.53        5.48 o
   1   7   2       65.42       71.61        4.25 o
   2   7   2       30.51       33.24        1.71 o
   3   7   2       -0.39        0.13        0.49 o
   4   7   2       21.51       20.45        1.40 o
   5   7   2       28.24       27.83        1.71 o
   6   7   2       15.12       16.17        2.00 o
  -7   8   2       34.89       33.93        3.30 o
  -6   8   2       12.52       12.63        2.15 o
  -5   8   2        4.81        6.41        1.63 o
  -4   8   2       30.10       30.73        2.56 o
  -3   8   2      134.68      129.37        4.01 o
  -2   8   2       51.60       51.25        1.37 o
  -1   8   2       13.18       12.91        0.68 o
   0   8   2        3.10        3.48        1.68 o
   1   8   2       43.20       39.73        3.58 o
   2   8   2       55.63       60.52        4.22 o
   3   8   2       15.16       15.76        1.54 o
   4   8   2        0.00        0.06        1.11 o
   5   8   2        2.38        2.30        1.37 o
  -7   9   2       28.23       30.12        3.20 o
  -6   9   2       68.76       67.31        4.35 o
  -5   9   2       20.87       21.22        2.51 o
  -4   9   2        9.33        7.22        1.82 o
  -3   9   2       37.25       38.87        1.77 o
  -2   9   2      112.34      113.13        3.36 o
  -1   9   2       54.98       55.69        1.55 o
   0   9   2       12.22       12.64        1.31 o
   1   9   2       -0.30        2.03        1.74 o
   2   9   2       17.95       20.14        2.82 o
   3   9   2       20.22       23.72        1.76 o
   4   9   2       16.96       17.98        1.84 o
  -7  10   2       -1.04        0.07        1.87 o
  -6  10   2       27.07       28.30        2.98 o
  -5  10   2       55.35       52.23        4.01 o
  -4  10   2       49.15       55.60        3.21 o
  -3  10   2       13.66       14.47        1.25 o
  -2  10   2        2.20        2.12        0.81 o
  -1  10   2       23.42       25.44        1.09 o
   0  10   2       65.92       68.49        4.92 o
   1  10   2       31.55       33.50        3.55 o
   2  10   2        1.41        2.94        1.96 o
   3  10   2       -0.66        0.82        3.22 o
   4  10   2       16.05       16.26        1.92 o
  -6  11   2        8.56        8.51        2.19 o
  -5  11   2        0.53        0.67        2.42 o
  -4  11   2       35.45       29.55        2.95 o
  -3  11   2       44.53       48.36        2.07 o
  -2  11   2       32.57       32.76        2.15 o
  -1  11   2        8.26        8.78        0.85 o
   0  11   2       11.55        9.29        2.77 o
   1  11   2       21.44       24.36        3.27 o
   2  11   2       34.42       34.76        4.11 o
   3  11   2        5.80        9.39        2.66 o
  -5  12   2        9.79       13.16        2.23 o
  -4  12   2       -2.31        0.46        1.39 o
  -3  12   2       14.53       13.86        1.83 o
  -2  12   2       35.96       38.17        2.38 o
  -1  12   2       20.99       23.15        1.32 o
   0  12   2        6.08        3.93        2.61 o
   1  12   2        0.51        0.04        3.33 o
   2  12   2       12.70       13.34        3.23 o
  -4  13   2        8.73       10.66        2.17 o
  -2  13   2        2.95        2.83        1.27 o
  -1  13   2        9.44       12.79        1.39 o
   0  13   2       33.08       35.65        4.43 o
   1 -14   3       11.78       13.29        1.75 o
   2 -14   3       17.17       19.50        2.09 o
   3 -14   3       26.07       22.33        2.59 o
  -1 -13   3       19.11       20.50        3.29 o
   0 -13   3        8.31       11.03        1.52 o
   1 -13   3       -0.61        0.01        1.73 o
   2 -13   3       22.10       18.75        2.20 o
   3 -13   3       35.48       38.38        2.10 o
  -3 -12   3        4.24        3.93        1.43 o
  -2 -12   3        1.69        5.81        2.18 o
  -1 -12   3       13.27       21.44        2.74 o
   0 -12   3       37.38       40.27        1.39 o
   1 -12   3       25.51       28.02        2.06 o
   2 -12   3        3.67        3.47        0.94 o
   3 -12   3        6.89        6.96        1.19 o
   4 -12   3       30.20       29.87        2.07 o
   5 -12   3       43.37       48.78        3.68 o
  -3 -11   3       41.24       39.47        4.33 o
  -2 -11   3       20.40       16.30        3.05 o
  -1 -11   3        1.09        1.05        1.84 o
   0 -11   3       24.91       27.48        1.10 o
   1 -11   3       43.20       41.61        1.78 o
   2 -11   3       37.64       39.30        1.84 o
   3 -11   3       26.88       26.24        1.42 o
   4 -11   3        0.61        0.97        0.84 o
   5 -11   3       26.93       24.90        2.86 o
   6 -11   3       22.69       26.65        2.85 o
  -4 -10   3       -0.95        0.05        1.00 o
  -3 -10   3        9.51        9.01        1.45 o
  -2 -10   3       33.09       39.11        3.51 o
  -1 -10   3       44.11       46.30        2.23 o
   0 -10   3       13.98       13.82        0.97 o
   1 -10   3        2.14        1.26        0.52 o
   2 -10   3       48.12       48.14        2.05 o
   3 -10   3       65.64       65.17        2.12 o
   4 -10   3       25.71       26.98        1.79 o
   5 -10   3        1.37        1.13        1.53 o
   6 -10   3        0.22        2.02        1.55 o
   7 -10   3       23.77       26.23        3.07 o
  -5  -9   3       19.11       20.03        2.03 o
  -4  -9   3       17.90       15.72        1.76 o
  -3  -9   3        1.52        0.81        0.91 o
  -2  -9   3       17.54       19.58        2.57 o
  -1  -9   3       40.90       42.74        2.05 o
   0  -9   3       64.97       63.57        1.94 o
   1  -9   3       67.26       68.70        1.55 o
   2  -9   3        0.06        0.41        0.59 o
   3  -9   3       43.00       43.31        1.63 o
   4  -9   3       59.82       62.09        2.55 o
   5  -9   3       38.92       38.20        2.25 o
   6  -9   3        4.50        7.16        1.78 o
   7  -9   3        0.61        1.47        2.81 o
  -6  -8   3        1.53        0.01        1.91 o
  -5  -8   3       10.64       10.27        1.24 o
  -4  -8   3       45.47       42.55        2.43 o
  -3  -8   3       58.35       56.47        1.96 o
  -2  -8   3       17.76       20.32        2.39 o
  -1  -8   3       -0.13        0.01        0.77 o
   0  -8   3       64.39       65.12        1.55 o
   1  -8   3       84.33       81.59        1.59 o
   2  -8   3       64.09       63.86        1.54 o
   3  -8   3        6.21        4.77        0.78 o
   4  -8   3        0.23        0.15        0.98 o
   5  -8   3       41.83       46.03        2.28 o
   6  -8   3       50.36       57.13        3.51 o
   7  -8   3       16.95       18.98        2.55 o
  -6  -7   3       27.03       23.12        1.87 o
  -5  -7   3        5.85        5.71        0.91 o
  -4  -7   3        3.00        3.02        0.68 o
  -3  -7   3       34.50       33.44        1.01 o
  -2  -7   3       60.33       58.96        1.86 o
  -1  -7   3      111.56      105.07        3.69 o
   0  -7   3       13.50       11.71        0.80 o
   1  -7   3       11.60        9.91        0.53 o
   2  -7   3      104.70      103.32        2.12 o
   3  -7   3      102.30      102.25        2.68 o
   4  -7   3       69.21       69.61        2.66 o
   5  -7   3       13.27       12.00        1.43 o
   6  -7   3       21.78       23.33        2.43 o
   7  -7   3       56.29       61.56        3.87 o
   8  -7   3       22.54       30.27        2.96 o
  -7  -6   3       -1.83        1.92        2.18 o
  -6  -6   3       22.21       17.89        1.94 o
  -5  -6   3       40.57       40.10        1.68 o
  -4  -6   3       25.88       25.31        1.19 o
  -3  -6   3        2.20        2.14        0.43 o
  -2  -6   3        7.83        7.41        0.52 o
  -1  -6   3      100.40       95.07        4.17 o
   0  -6   3       77.72       73.61        1.51 o
   1  -6   3       99.21       92.89        1.73 o
   2  -6   3       11.05       10.99        0.58 o
   3  -6   3       74.83       75.73        2.66 o
   4  -6   3      113.86      111.05        5.45 o
   5  -6   3       54.57       57.90        2.50 o
   6  -6   3       21.61       18.78        2.37 o
   7  -6   3        0.20        0.14        1.38 o
   8  -6   3       10.23       11.57        2.40 o
  -7  -5   3        8.74        7.67        2.77 o
  -6  -5   3       -1.69        0.31        1.59 o
  -5  -5   3       15.66       14.21        1.13 o
  -4  -5   3       50.26       50.36        1.65 o
  -3  -5   3       55.51       56.35        1.35 o
  -2  -5   3       34.84       34.57        0.88 o
  -1  -5   3       67.09       62.03        2.04 o
   0  -5   3       87.45       86.62        1.65 o
   1  -5   3       87.25       86.50        1.72 o
   2  -5   3       72.21       71.24        1.70 o
   3  -5   3        4.86        4.57        0.66 o
   4  -5   3       11.85        9.77        1.20 o
   5  -5   3       60.72       63.04        2.71 o
   6  -5   3       60.72       58.51        2.77 o
   7  -5   3       18.94       17.78        2.00 o
   8  -5   3       -1.73        0.38        1.54 o
  -7  -4   3       32.38       38.66        3.77 o
  -6  -4   3       23.43       18.87        2.76 o
  -5  -4   3        7.18        5.24        0.88 o
  -4  -4   3       24.11       23.04        1.14 o
  -3  -4   3       94.90       97.49        2.03 o
  -2  -4   3      110.93      118.50        2.20 o
  -1  -4   3       96.42       96.79        2.70 o
   0  -4   3        6.68        5.98        0.41 o
   1  -4   3      333.53      293.25        5.63 o
   2  -4   3      246.79      236.60        5.49 o
   3  -4   3      206.59      195.13        4.74 o
   4  -4   3       94.30       99.32        3.26 o
   5  -4   3        0.00        0.43        1.36 o
   6  -4   3       40.12       36.91        3.36 o
   7  -4   3       43.11       44.57        2.64 o
   8  -4   3       20.53       24.95        2.38 o
  -7  -3   3       18.68       14.05        2.99 o
  -6  -3   3       19.33       18.61        2.59 o
  -5  -3   3       77.51       78.55        2.89 o
  -4  -3   3       54.39       53.90        1.73 o
  -3  -3   3        1.40        0.72        0.44 o
  -2  -3   3       84.17       87.30        1.75 o
  -1  -3   3      372.84      369.68        7.80 o
   0  -3   3      990.61      915.19       20.37 o
   1  -3   3       64.02       61.20        2.09 o
   2  -3   3        4.98        3.92        0.55 o
   3  -3   3      143.50      133.49        4.27 o
   4  -3   3      187.20      181.04        5.51 o
   5  -3   3       25.49       25.47        1.75 o
   6  -3   3       10.75        5.90        2.28 o
   7  -3   3        4.71        3.13        1.54 o
   8  -3   3       14.25       19.94        3.48 o
  -8  -2   3       17.62       19.34        3.40 o
  -7  -2   3        2.02        1.54        2.06 o
  -6  -2   3        0.59        0.22        2.35 o
  -5  -2   3       32.60       30.69        2.65 o
  -4  -2   3       73.91       73.48        2.14 o
  -3  -2   3      212.50      214.21        4.10 o
  -2  -2   3       22.75       23.52        0.84 o
  -1  -2   3      133.80      137.24        2.96 o
   0  -2   3      129.80      119.62        3.54 o
   1  -2   3      118.75      119.48        4.82 o
   3  -2   3        5.34        4.15        0.65 o
   4  -2   3       50.93       50.35        2.17 o
   5  -2   3       40.83       44.31        3.03 o
   6  -2   3       41.75       48.54        3.56 o
   7  -2   3       10.52       16.03        2.75 o
   8  -2   3        1.20        0.53        2.93 o
  -8  -1   3       12.18       13.77        3.25 o
  -7  -1   3       39.93       40.18        3.69 o
  -6  -1   3       29.42       21.86        2.95 o
  -5  -1   3        0.99        1.03        2.47 o
  -4  -1   3       68.48       64.73        2.04 o
  -3  -1   3      187.43      187.80        4.28 o
  -2  -1   3      151.54      164.89        4.20 o
  -1  -1   3        7.40        8.18        0.58 o
   0  -1   3       47.99       44.93        2.27 o
   1  -1   3       48.10       47.08        2.31 o
   2  -1   3      266.08      283.42        7.13 o
   3  -1   3      114.56      108.86        2.87 o
   4  -1   3       15.88       16.55        1.24 o
   5  -1   3        5.48        5.45        1.71 o
   6  -1   3       23.91       29.35        2.83 o
   7  -1   3       40.99       39.10        3.97 o
   8  -1   3       13.83       17.37        3.51 o
  -8   0   3       -0.48        0.14        3.33 o
  -7   0   3       17.12       15.54        2.91 o
  -6   0   3       79.21       78.63        4.68 o
  -5   0   3      130.06      123.46        3.91 o
  -4   0   3       24.81       23.44        0.97 o
  -3   0   3       24.54       23.01        1.04 o
  -2   0   3      141.26      150.97        5.72 o
  -1   0   3      144.08      210.78        5.56 o
   0   0   3      243.53      282.37        9.23 o
   1   0   3       40.35       40.64        0.98 o
   2   0   3      107.93      104.02        2.28 o
   3   0   3       87.06       94.63        2.30 o
   4   0   3       83.33       86.75        2.89 o
   5   0   3       41.78       41.89        1.84 o
   6   0   3       -0.18        0.08        1.24 o
   7   0   3        9.65       10.84        2.67 o
   8   0   3       13.56       16.20        3.60 o
  -8   1   3       17.47       16.96        3.45 o
  -7   1   3        7.61        3.75        2.33 o
  -6   1   3        9.40        9.49        2.06 o
  -5   1   3      106.77      100.15        3.40 o
  -4   1   3      114.87      112.53        3.40 o
  -3   1   3       92.34       86.64        2.30 o
  -1   1   3      131.56      126.55        5.21 o
   0   1   3      235.64      280.67        6.14 o
   1   1   3      192.23      201.87        3.72 o
   2   1   3        1.54        1.53        0.35 o
   3   1   3        2.52        2.15        0.44 o
   4   1   3       30.99       31.80        1.38 o
   5   1   3       89.47       91.83        4.72 o
   6   1   3       70.86       78.16        4.47 o
   7   1   3        3.43        5.13        2.30 o
  -8   2   3       27.08       32.41        3.99 o
  -7   2   3       43.81       45.40        3.90 o
  -6   2   3       19.72       18.45        1.59 o
  -5   2   3        2.30        1.87        0.90 o
  -4   2   3       92.88       82.33        2.95 o
  -3   2   3       71.34       66.76        2.29 o
  -2   2   3      395.83      367.64       10.35 o
  -1   2   3       35.01       34.13        1.67 o
   0   2   3        2.50        2.16        0.33 o
   1   2   3      161.44      164.32        3.17 o
   2   2   3      145.21      145.12        2.63 o
   3   2   3      181.46      171.83        3.33 o
   4   2   3       12.84       12.44        0.87 o
   5   2   3       -0.57        0.39        1.50 o
   6   2   3       31.41       32.39        3.19 o
   7   2   3       31.39       25.22        3.71 o
  -8   3   3        1.65        0.91        2.64 o
  -7   3   3       32.50       29.43        2.28 o
  -6   3   3       57.68       55.20        2.60 o
  -5   3   3      120.07      112.11        3.80 o
  -4   3   3       22.35       21.32        1.37 o
  -3   3   3        2.36        1.50        0.49 o
  -2   3   3      206.26      200.18        4.42 o
  -1   3   3      129.94      132.91        4.91 o
   0   3   3       71.74       79.51        3.77 o
   1   3   3       17.58       18.01        1.13 o
   2   3   3       14.54       15.42        0.60 o
   3   3   3      163.38      157.22        3.05 o
   4   3   3       71.39       70.07        1.95 o
   5   3   3       20.60       18.70        1.40 o
   6   3   3        1.21        1.04        1.81 o
   7   3   3        4.73        5.05        2.55 o
  -8   4   3       16.50       18.55        2.15 o
  -7   4   3        0.85        0.23        1.00 o
  -6   4   3       10.79       10.39        1.42 o
  -5   4   3       49.34       49.22        2.19 o
  -4   4   3       94.15       91.10        3.06 o
  -3   4   3       38.44       38.97        1.32 o
  -2   4   3        1.69        2.01        0.41 o
  -1   4   3      123.51      120.02        2.37 o
   0   4   3      327.58      329.39       13.91 o
   1   4   3       98.65      109.70        3.20 o
   2   4   3       35.73       39.48        0.94 o
   3   4   3        4.11        4.11        0.52 o
   4   4   3       58.81       54.70        1.76 o
   5   4   3       53.63       51.39        1.82 o
   6   4   3       15.52       14.09        2.61 o
   7   4   3        1.40        2.34        2.42 o
  -8   5   3       30.17       30.73        3.05 o
  -7   5   3       37.96       33.91        3.19 o
  -6   5   3       14.76        9.37        2.07 o
  -5   5   3        6.43        4.98        1.49 o
  -4   5   3       77.97       86.09        3.64 o
  -3   5   3      114.11      113.35        3.36 o
  -2   5   3      144.10      137.18        2.84 o
  -1   5   3       62.44       59.58        1.36 o
   0   5   3       50.62       52.77        3.27 o
   1   5   3      124.88      127.76        3.93 o
   2   5   3      123.35      127.24        2.64 o
   3   5   3       58.36       54.05        1.42 o
   4   5   3       -0.01        0.09        0.93 o
   5   5   3        4.61        4.87        0.89 o
   6   5   3       15.14       17.38        1.99 o
  -8   6   3        0.16        1.49        1.50 o
  -7   6   3       38.47       35.45        3.27 o
  -6   6   3       63.78       61.70        3.78 o
  -5   6   3       50.23       53.99        3.12 o
  -4   6   3        3.82        1.90        1.23 o
  -3   6   3       49.99       49.59        1.99 o
  -2   6   3      170.30      164.77        3.32 o
  -1   6   3      127.28      124.25        2.37 o
   0   6   3       54.93       59.02        3.67 o
   1   6   3        5.21        5.19        0.64 o
   2   6   3       48.17       46.74        1.63 o
   3   6   3       72.33       71.18        1.65 o
   4   6   3       43.74       40.82        1.83 o
   5   6   3        4.85        4.00        0.92 o
   6   6   3        0.98        1.03        1.61 o
  -8   7   3        7.12       10.27        2.28 o
  -7   7   3        0.15        1.61        1.32 o
  -6   7   3       30.75       34.24        2.76 o
  -5   7   3       67.14       68.10        3.85 o
  -4   7   3      118.74      127.16        5.13 o
  -3   7   3       19.74       19.01        1.86 o
  -2   7   3       14.68       13.37        0.72 o
  -1   7   3       95.60       93.00        1.92 o
   0   7   3       79.40       86.96        4.81 o
   1   7   3       94.65       97.05        5.47 o
   2   7   3        2.60        3.04        0.96 o
   3   7   3        3.37        3.00        0.65 o
   4   7   3       30.64       30.39        1.60 o
   5   7   3       27.76       23.64        2.22 o
  -7   8   3       36.08       37.80        3.40 o
  -6   8   3        2.49        5.36        1.74 o
  -5   8   3        5.53        6.22        1.74 o
  -4   8   3       83.82       87.37        4.41 o
  -3   8   3      101.25       99.75        4.47 o
  -2   8   3       61.19       58.54        1.54 o
  -1   8   3        0.32        0.45        0.38 o
   0   8   3       11.36        8.35        2.23 o
   1   8   3       51.67       51.77        4.01 o
   2   8   3       24.31       22.95        1.70 o
   3   8   3        9.39        9.39        0.83 o
   4   8   3        0.98        0.59        1.21 o
   5   8   3        4.57        5.56        1.51 o
  -7   9   3       31.53       33.93        3.27 o
  -6   9   3       49.19       52.29        3.79 o
  -5   9   3       20.33       19.04        2.37 o
  -4   9   3        2.01        1.06        1.41 o
  -3   9   3       27.52       23.80        2.34 o
  -2   9   3       49.49       51.63        1.63 o
  -1   9   3       45.53       44.87        1.28 o
   0   9   3       13.15       13.77        1.41 o
   1   9   3        8.09        9.60        2.23 o
   2   9   3       31.67       31.16        3.54 o
   3   9   3       21.00       23.49        1.11 o
   4   9   3       21.97       22.25        2.02 o
  -7  10   3        6.30        4.89        2.21 o
  -6  10   3       31.86       28.16        3.12 o
  -5  10   3       43.53       49.50        3.28 o
  -4  10   3       28.89       32.65        2.72 o
  -3  10   3        3.28        4.54        1.45 o
  -2  10   3       -0.33        1.33        0.91 o
  -1  10   3       69.32       71.37        1.92 o
   0  10   3       67.22       68.51        2.93 o
   1  10   3       34.02       32.60        3.80 o
   2  10   3        2.78        0.18        2.14 o
   3  10   3        5.45        6.40        2.56 o
  -6  11   3        1.83        0.87        1.90 o
  -5  11   3        3.87        3.83        1.96 o
  -4  11   3       38.00       42.49        2.99 o
  -3  11   3       39.40       36.83        2.97 o
  -2  11   3       32.56       34.49        2.23 o
  -1  11   3        1.76        2.62        0.53 o
   0  11   3        1.12        6.25        2.20 o
   1  11   3       26.55       26.68        3.72 o
   2  11   3       26.96       30.24        3.83 o
  -5  12   3        8.25        6.34        2.15 o
  -4  12   3        0.73        1.46        2.72 o
  -3  12   3       14.62       13.58        1.47 o
  -1  12   3       16.61       17.05        1.82 o
   0  12   3       -0.17        2.39        1.89 o
   1  12   3        1.19        0.44        2.43 o
  -4  13   3       12.09       12.96        2.34 o
  -3  13   3       -0.29        0.75        1.45 o
  -2  13   3       11.46        8.15        1.75 o
  -1  13   3       34.88       33.58        2.28 o
   0  13   3       19.63       27.86        3.84 o
   1 -14   4       21.67       19.46        2.20 o
   2 -14   4       24.86       25.86        2.39 o
  -2 -13   4       12.56       15.44        2.99 o
  -1 -13   4       10.58       13.64        2.88 o
   0 -13   4        4.23        5.71        1.53 o
   1 -13   4        5.74        7.16        1.58 o
   2 -13   4       30.93       33.05        2.51 o
   3 -13   4       26.01       26.50        1.85 o
   4 -13   4       28.14       23.14        3.16 o
  -3 -12   4       -1.10        0.11        1.46 o
  -2 -12   4        1.73        2.99        2.09 o
  -1 -12   4       23.53       27.05        1.89 o
   0 -12   4       49.63       53.65        1.99 o
   1 -12   4       26.10       31.88        2.21 o
   2 -12   4        1.03        0.43        1.21 o
   3 -12   4       15.91       12.06        1.53 o
   4 -12   4       38.88       38.00        2.35 o
   5 -12   4       27.21       31.14        2.21 o
  -4 -11   4       12.75       13.32        1.85 o
  -3 -11   4       25.85       28.68        2.06 o
  -2 -11   4       13.96       13.72        2.74 o
  -1 -11   4        1.54        1.34        0.76 o
   0 -11   4       17.86       20.46        1.00 o
   1 -11   4       41.50       41.31        1.89 o
   2 -11   4       39.33       39.10        1.94 o
   3 -11   4        8.61        7.25        1.01 o
   4 -11   4        0.76        1.05        1.04 o
   5 -11   4       25.40       24.79        2.04 o
   6 -11   4       22.45       26.86        2.84 o
  -4 -10   4       -0.25        1.15        1.26 o
  -3 -10   4       16.61       18.96        1.26 o
  -2 -10   4       43.64       41.09        3.83 o
  -1 -10   4       27.79       29.27        1.87 o
   0 -10   4        2.16        2.14        0.78 o
   1 -10   4       21.62       21.77        1.08 o
   2 -10   4       43.94       44.10        2.02 o
   3 -10   4       32.62       32.71        1.54 o
   4 -10   4       29.80       30.61        1.93 o
   5 -10   4        3.19        0.78        1.15 o
   6 -10   4       12.16       15.97        2.28 o
   7 -10   4       16.44       19.19        2.75 o
  -5  -9   4       25.58       25.18        2.19 o
  -4  -9   4        7.32        8.59        1.46 o
  -3  -9   4       -1.57        0.05        0.91 o
  -2  -9   4        7.79        8.20        0.84 o
  -1  -9   4       64.85       67.28        2.69 o
   0  -9   4       81.11       77.54        1.73 o
   1  -9   4       34.26       32.41        1.10 o
   2  -9   4        4.07        3.70        0.71 o
   3  -9   4       34.70       34.91        1.53 o
   4  -9   4       77.30       80.28        2.98 o
   5  -9   4       30.33       32.63        2.04 o
   6  -9   4        9.12        9.57        2.03 o
   7  -9   4       -0.48        1.29        2.34 o
  -6  -8   4        0.11        0.01        2.72 o
  -5  -8   4       19.31       16.93        1.51 o
  -4  -8   4       40.25       39.53        2.31 o
  -3  -8   4       40.39       37.57        1.66 o
  -2  -8   4       11.98       10.81        0.95 o
  -1  -8   4       11.27       11.42        0.93 o
   0  -8   4       34.50       32.66        0.97 o
   1  -8   4       64.81       67.36        1.35 o
   2  -8   4       97.77       92.79        2.54 o
   3  -8   4        6.70        6.32        0.82 o
   4  -8   4       21.43       20.49        1.58 o
   5  -8   4       49.42       52.75        2.46 o
   6  -8   4       72.19       71.33        3.24 o
   7  -8   4       11.37       17.43        2.33 o
  -6  -7   4       11.18        9.37        1.59 o
  -5  -7   4       -0.24        0.11        1.15 o
  -4  -7   4        2.83        3.25        0.67 o
  -3  -7   4       46.47       43.79        1.24 o
  -2  -7   4       86.46       80.16        2.13 o
  -1  -7   4       41.75       40.83        1.26 o
   0  -7   4        1.21        0.70        0.41 o
   1  -7   4       16.60       17.41        0.65 o
   2  -7   4      111.75      104.85        2.44 o
   3  -7   4      147.62      143.30        4.54 o
   4  -7   4       25.82       23.92        2.51 o
   5  -7   4        2.22        2.46        1.03 o
   6  -7   4       30.97       30.20        2.22 o
   7  -7   4       24.15       35.26        2.82 o
  -7  -6   4       -0.11        3.99        1.53 o
  -6  -6   4       31.52       23.75        3.16 o
  -5  -6   4       32.66       31.45        1.52 o
  -4  -6   4       29.90       30.46        1.26 o
  -3  -6   4        0.57        0.67        0.52 o
  -2  -6   4       56.29       49.45        1.32 o
  -1  -6   4      123.25      117.79        2.42 o
   0  -6   4      123.66      122.00        2.29 o
   1  -6   4       20.95       20.08        0.79 o
   2  -6   4        1.08        1.16        0.79 o
   3  -6   4       88.57       91.75        3.04 o
   4  -6   4       73.26       74.66        4.17 o
   5  -6   4       71.26       75.08        4.34 o
   6  -6   4        4.72        6.58        1.31 o
   7  -6   4        1.32        1.88        1.70 o
   8  -6   4       21.18       22.38        2.97 o
  -7  -5   4        5.56        6.01        2.59 o
  -6  -5   4        0.51        0.13        2.46 o
  -5  -5   4       23.01       19.96        1.32 o
  -4  -5   4       88.92       87.96        2.44 o
  -3  -5   4       55.46       51.70        1.38 o
  -2  -5   4        2.84        2.43        0.36 o
  -1  -5   4        3.06        3.29        0.37 o
   0  -5   4      186.52      181.75        3.56 o
   1  -5   4      205.80      197.97        4.07 o
   2  -5   4       94.85       91.13        2.49 o
   3  -5   4       -1.08        0.22        0.88 o
   4  -5   4       29.78       28.68        1.78 o
   5  -5   4       99.18       95.22        3.69 o
   6  -5   4       30.98       31.59        3.22 o
   7  -5   4       14.00       14.26        1.95 o
   8  -5   4        4.10        1.68        1.83 o
  -7  -4   4       18.87       15.23        3.10 o
  -6  -4   4       16.48       13.23        2.53 o
  -5  -4   4       -0.05        0.19        0.67 o
  -4  -4   4       30.41       30.86        1.27 o
  -3  -4   4      128.27      127.85        2.65 o
  -2  -4   4       46.17       48.97        1.03 o
  -1  -4   4      208.76      194.55        3.91 o
   0  -4   4       17.35       15.87        0.74 o
   1  -4   4      200.10      188.01        3.51 o
   2  -4   4      344.95      325.34        7.52 o
   3  -4   4       87.97       81.62        2.97 o
   4  -4   4        8.85        7.29        1.14 o
   5  -4   4        9.44       10.42        1.34 o
   6  -4   4       30.76       27.64        3.24 o
   7  -4   4       50.05       49.28        4.25 o
   8  -4   4        6.05       10.04        1.96 o
  -8  -3   4        4.73        0.78        2.84 o
  -7  -3   4        9.05        7.93        2.59 o
  -6  -3   4       54.43       51.23        3.79 o
  -5  -3   4       35.67       34.72        1.88 o
  -4  -3   4       25.50       26.50        1.18 o
  -3  -3   4       15.38       14.80        0.71 o
  -2  -3   4      148.97      148.46        2.92 o
  -1  -3   4      442.80      449.11        9.29 o
   0  -3   4      268.65      263.98        5.74 o
   1  -3   4        8.26        7.13        0.79 o
   2  -3   4       33.33       33.52        1.22 o
   3  -3   4      119.60      117.22        3.71 o
   4  -3   4      124.13      127.89        4.01 o
   5  -3   4       64.40       62.33        2.78 o
   6  -3   4        1.84        0.31        1.78 o
   7  -3   4       13.70       13.46        3.01 o
   8  -3   4       16.70       26.84        3.71 o
  -8  -2   4       12.87       14.78        3.30 o
  -7  -2   4        4.04        4.07        2.16 o
  -6  -2   4       19.26       17.01        2.46 o
  -5  -2   4       75.97       80.61        4.16 o
  -4  -2   4       79.26       79.39        2.25 o
  -3  -2   4      141.79      140.77        2.89 o
  -2  -2   4        2.71        2.87        0.40 o
  -1  -2   4       58.00       57.53        1.84 o
   0  -2   4      356.12      361.29        9.31 o
   1  -2   4      112.57      111.01        4.70 o
   2  -2   4      108.48      103.13        3.30 o
   3  -2   4       14.84       12.39        0.75 o
   4  -2   4       44.31       42.48        2.09 o
   5  -2   4      115.12      120.79        5.65 o
   6  -2   4       30.36       26.24        3.25 o
   7  -2   4        6.65        4.72        2.59 o
   8  -2   4       -0.06        0.37        1.40 o
  -8  -1   4       20.46       21.60        3.74 o
  -7  -1   4       40.04       34.67        3.76 o
  -6  -1   4       27.10       23.50        2.81 o
  -5  -1   4       20.70       19.78        2.22 o
  -4  -1   4       40.92       42.20        1.24 o
  -3  -1   4      175.68      175.15        4.07 o
  -2  -1   4      132.07      135.70        3.75 o
  -1  -1   4       26.17       26.33        1.71 o
   0  -1   4       -0.24       14.56        0.18 o
   1  -1   4       28.87       31.42        1.76 o
   2  -1   4      186.55      193.49        3.71 o
   3  -1   4       20.20       23.06        0.79 o
   4  -1   4        1.68        3.03        1.22 o
   5  -1   4       15.50       20.88        2.12 o
   6  -1   4       28.88       30.18        3.07 o
   7  -1   4       22.97       27.44        3.51 o
   8  -1   4       13.19       16.09        3.55 o
  -8   0   4        0.34        2.63        2.97 o
  -7   0   4       23.96       19.07        3.17 o
  -6   0   4       83.66       78.46        4.83 o
  -5   0   4       51.16       49.60        2.08 o
  -4   0   4       38.97       35.38        1.66 o
  -3   0   4      116.19      109.42        2.87 o
  -2   0   4      156.95      167.46        6.32 o
  -1   0   4       80.20       84.94        3.46 o
   0   0   4       16.52       21.20        1.45 o
   1   0   4       27.32       28.83        0.83 o
   2   0   4      117.11      118.45        2.13 o
   3   0   4      161.55      163.54        3.39 o
   4   0   4       87.32       87.65        2.05 o
   5   0   4       31.85       37.49        2.81 o
   6   0   4        0.58        0.32        2.56 o
   7   0   4       14.22        9.62        2.92 o
  -8   1   4        9.23       11.63        3.08 o
  -7   1   4       -1.41        0.06        1.82 o
  -6   1   4       21.51       18.80        2.63 o
  -5   1   4       60.84       59.99        2.36 o
  -4   1   4      174.38      162.33        4.78 o
  -3   1   4       89.45       85.21        2.26 o
  -1   1   4      122.64      136.29        4.69 o
   0   1   4      322.42      347.10        8.42 o
   1   1   4      135.64      139.55        2.75 o
   2   1   4       61.57       59.81        1.34 o
   3   1   4       13.70       12.44        0.77 o
   4   1   4       53.76       52.91        1.61 o
   5   1   4       91.74       99.35        4.87 o
   6   1   4       38.17       43.84        3.46 o
   7   1   4        1.33        2.49        2.24 o
  -8   2   4       22.81       33.71        3.79 o
  -7   2   4       36.87       30.28        3.80 o
  -6   2   4       14.07       11.43        1.44 o
  -5   2   4       12.79        9.73        1.26 o
  -4   2   4       54.85       55.23        2.07 o
  -3   2   4       77.71       79.07        2.46 o
  -2   2   4      176.17      172.61        3.83 o
  -1   2   4       19.60       21.81        1.23 o
   0   2   4       61.62       65.93        1.42 o
   1   2   4      213.69      220.00        4.17 o
   2   2   4      198.66      201.50        3.53 o
   3   2   4       57.39       56.31        1.57 o
   4   2   4        3.51        3.68        0.68 o
   5   2   4        6.79        7.89        1.92 o
   6   2   4       34.62       35.02        3.48 o
   7   2   4       25.83       27.36        3.56 o
  -8   3   4        6.17        5.39        2.93 o
  -7   3   4       41.50       32.40        2.52 o
  -6   3   4       53.89       54.17        2.49 o
  -5   3   4       78.53       75.48        2.85 o
  -4   3   4        0.20        0.16        0.83 o
  -3   3   4       57.63       53.74        1.46 o
  -2   3   4      148.05      146.11        3.31 o
  -1   3   4      171.19      173.69        4.35 o
   0   3   4      150.39      151.67        3.01 o
   1   3   4        0.81        1.15        0.55 o
   2   3   4       54.48       53.56        1.25 o
   3   3   4      167.24      162.22        3.15 o
   4   3   4       62.50       58.91        1.82 o
   5   3   4        5.75        5.06        1.02 o
   6   3   4        0.47        0.64        2.56 o
   7   3   4        2.66        5.99        2.40 o
  -8   4   4       15.19       13.06        2.10 o
  -7   4   4       -2.21        0.36        1.14 o
  -6   4   4        8.07        7.69        1.34 o
  -5   4   4      110.24      103.58        3.63 o
  -4   4   4      142.46      131.46        4.16 o
  -3   4   4       42.45       41.55        1.67 o
  -2   4   4       16.47       15.65        0.72 o
  -1   4   4      116.14      109.58        2.60 o
   0   4   4      359.88      340.02        6.04 o
   1   4   4       58.72       62.67        1.25 o
   2   4   4       25.65       25.45        0.84 o
   3   4   4       24.32       24.84        0.94 o
   4   4   4       52.37       49.86        1.68 o
   5   4   4       43.59       43.10        1.98 o
   6   4   4       10.02        9.70        2.45 o
  -8   5   4       32.35       35.65        3.16 o
  -7   5   4       34.20       30.82        3.05 o
  -6   5   4        6.77        8.18        1.75 o
  -5   5   4       39.24       41.71        2.73 o
  -4   5   4       65.73       63.92        3.43 o
  -3   5   4      150.75      151.00        4.19 o
  -2   5   4       43.08       41.12        1.18 o
  -1   5   4       26.44       24.05        0.98 o
   0   5   4      102.35      105.03        2.59 o
   1   5   4      149.03      152.48        4.64 o
   2   5   4       84.82       84.48        1.76 o
   3   5   4       19.84       20.74        0.88 o
   4   5   4       -1.01        0.01        0.68 o
   5   5   4       16.47       15.28        1.23 o
   6   5   4       41.40       40.86        3.73 o
  -8   6   4       12.63       10.38        2.48 o
  -7   6   4       40.50       41.16        3.38 o
  -6   6   4       72.87       72.45        4.15 o
  -5   6   4        5.03        5.15        1.63 o
  -4   6   4        3.17        3.01        1.34 o
  -3   6   4       67.77       66.51        2.34 o
  -2   6   4      156.30      149.92        3.10 o
  -1   6   4      116.34      111.55        2.72 o
   0   6   4       38.97       38.21        1.85 o
   1   6   4        3.24        3.96        0.68 o
   2   6   4       29.26       28.36        0.93 o
   3   6   4       66.51       65.56        1.61 o
   4   6   4       24.90       23.06        1.25 o
   5   6   4        2.19        2.26        1.11 o
   6   6   4        0.63        1.39        3.16 o
  -8   7   4        7.96        5.44        2.33 o
  -7   7   4        1.00        3.92        3.60 o
  -6   7   4       40.51       47.98        3.34 o
  -5   7   4       78.37       73.98        4.28 o
  -4   7   4       81.80       86.17        3.98 o
  -3   7   4       33.73       33.88        1.67 o
  -2   7   4       66.37       63.65        1.63 o
  -1   7   4      104.05      100.05        3.09 o
   0   7   4       54.57       55.17        2.36 o
   1   7   4       15.45       14.77        1.36 o
   2   7   4        1.10        0.65        0.94 o
   3   7   4       11.24       10.90        0.89 o
   4   7   4       30.86       30.19        1.66 o
   5   7   4       25.34       24.39        2.21 o
  -7   8   4       23.62       22.09        2.86 o
  -6   8   4       -0.75        0.10        2.79 o
  -5   8   4       23.50       22.25        2.45 o
  -4   8   4       97.93       90.95        4.59 o
  -3   8   4      113.73      115.34        3.53 o
  -2   8   4       13.69       12.04        1.12 o
  -1   8   4       -0.03        0.03        0.48 o
   0   8   4       40.79       38.55        3.66 o
   1   8   4       82.23       83.32        3.22 o
   2   8   4       36.34       37.06        2.10 o
   3   8   4        7.32        7.51        0.85 o
   4   8   4        1.79        1.27        1.31 o
   5   8   4       18.35       15.64        2.09 o
  -7   9   4       17.72       19.39        2.69 o
  -6   9   4       38.08       36.40        3.21 o
  -5   9   4       18.03       19.40        2.34 o
  -4   9   4        0.29        2.27        1.42 o
  -3   9   4       23.80       25.22        1.53 o
  -2   9   4       40.21       43.30        2.68 o
  -1   9   4       57.75       54.69        2.07 o
   0   9   4       18.92       19.53        1.61 o
   1   9   4        7.58        7.46        1.33 o
   2   9   4       32.36       33.49        2.10 o
   3   9   4       38.28       41.23        2.37 o
   4   9   4        5.57        4.01        1.52 o
  -7  10   4        2.06        2.04        1.97 o
  -6  10   4       15.75       17.37        2.51 o
  -5  10   4       39.13       38.95        3.23 o
  -4  10   4       11.59       11.28        2.02 o
  -3  10   4        6.60        5.77        1.12 o
  -2  10   4       22.74       21.51        1.47 o
  -1  10   4       43.67       42.19        1.77 o
   0  10   4       33.63       34.28        1.57 o
   1  10   4        7.80        8.68        2.56 o
   2  10   4       -1.71        0.13        2.06 o
   3  10   4       13.61       17.63        1.80 o
  -6  11   4       -0.07        2.52        0.95 o
  -5  11   4       38.43       37.34        3.31 o
  -4  11   4       36.77       36.97        3.09 o
  -3  11   4       34.76       36.06        1.91 o
  -2  11   4        6.59        4.98        1.39 o
  -1  11   4        4.06        3.26        0.79 o
   0  11   4       37.48       36.58        1.77 o
   1  11   4       35.40       36.15        4.19 o
   2  11   4       28.19       27.21        4.00 o
  -5  12   4        7.21        5.61        2.19 o
  -4  12   4        2.91        5.01        1.84 o
  -3  12   4       35.15       36.44        2.00 o
  -2  12   4       33.36       36.12        2.38 o
  -1  12   4       27.09       29.58        1.47 o
   0  12   4       -0.55        1.13        3.69 o
   1  12   4        2.41        5.19        2.65 o
  -3  13   4       -0.34        0.40        1.56 o
  -2  13   4       14.81       13.43        1.86 o
  -1  13   4       24.82       27.44        1.99 o
   1 -14   5       20.85       23.39        2.30 o
   2 -14   5       17.58       16.77        2.22 o
  -2 -13   5       27.15       26.24        3.80 o
  -1 -13   5        7.68       13.27        1.60 o
   0 -13   5        1.43        1.26        1.52 o
   1 -13   5       15.32       13.02        2.01 o
   2 -13   5       26.68       26.87        1.81 o
   3 -13   5       36.38       32.74        3.24 o
   4 -13   5       10.05       10.99        2.33 o
  -3 -12   5        1.01        0.03        1.31 o
  -2 -12   5        6.66        8.17        2.42 o
  -1 -12   5       24.26       26.93        1.48 o
   0 -12   5       32.76       36.15        1.80 o
   1 -12   5       16.62       12.51        2.07 o
   2 -12   5        3.34        3.13        1.04 o
   3 -12   5       25.66       22.33        2.67 o
   4 -12   5       32.00       33.55        2.20 o
   5 -12   5       19.06       21.62        2.00 o
  -4 -11   5       14.89       18.13        1.91 o
  -3 -11   5       14.61       17.35        1.72 o
  -2 -11   5        4.05        3.40        0.90 o
  -1 -11   5        3.53        3.44        0.72 o
   0 -11   5       27.05       28.55        1.48 o
   1 -11   5       51.04       51.71        2.20 o
   2 -11   5       40.03       41.82        2.04 o
   3 -11   5        8.32        7.87        1.27 o
   4 -11   5       10.11        8.95        1.43 o
   5 -11   5       35.14       37.19        2.34 o
   6 -11   5       15.56       20.19        2.55 o
  -4 -10   5        2.93        3.58        1.40 o
  -3 -10   5       23.97       25.57        1.88 o
  -2 -10   5       54.33       54.53        1.93 o
  -1 -10   5       20.87       22.48        1.00 o
   0 -10   5       -0.31        0.02        0.61 o
   1 -10   5       15.98       14.58        1.35 o
   2 -10   5       41.79       42.28        2.06 o
   3 -10   5       32.52       31.11        1.91 o
   4 -10   5        7.74        6.66        1.28 o
   5 -10   5        1.00        0.73        1.10 o
   6 -10   5       17.25       18.72        1.98 o
  -5  -9   5       21.98       20.42        2.17 o
  -4  -9   5        6.53        4.37        1.51 o
  -3  -9   5        4.37        3.53        1.29 o
  -2  -9   5       19.23       18.28        1.19 o
  -1  -9   5       40.90       40.37        1.28 o
   0  -9   5       30.55       29.24        1.01 o
   1  -9   5       20.14       19.47        1.12 o
   2  -9   5       33.70       32.52        1.44 o
   3  -9   5       58.27       59.16        2.42 o
   4  -9   5       55.06       60.39        2.53 o
   5  -9   5       35.22       33.54        2.23 o
   6  -9   5        7.88        8.26        1.62 o
   7  -9   5       11.70       15.59        2.42 o
  -6  -8   5        3.14        1.71        1.31 o
  -5  -8   5       19.72       18.67        1.59 o
  -4  -8   5       51.58       47.19        2.08 o
  -3  -8   5        7.82        7.05        0.77 o
  -2  -8   5       12.15       11.30        0.69 o
  -1  -8   5       18.08       16.84        0.78 o
   0  -8   5       39.50       39.08        1.10 o
   1  -8   5      146.98      142.93        2.53 o
   2  -8   5       77.59       73.08        2.22 o
   3  -8   5        6.20        5.16        1.01 o
   4  -8   5       38.22       38.93        2.08 o
   5  -8   5       59.60       61.50        2.76 o
   6  -8   5       56.40       58.98        2.89 o
   7  -8   5       10.76       13.91        2.33 o
  -6  -7   5       11.48        6.44        2.42 o
  -5  -7   5        1.40        0.66        0.70 o
  -4  -7   5       13.48       11.88        0.94 o
  -3  -7   5       29.69       26.99        1.19 o
  -2  -7   5      145.84      138.20        4.20 o
  -1  -7   5       22.12       22.58        0.87 o
   0  -7   5       15.27       13.59        0.68 o
   1  -7   5       78.16       76.49        1.72 o
   2  -7   5       50.86       51.62        2.15 o
   3  -7   5       77.97       76.49        4.16 o
   4  -7   5       32.01       29.97        2.88 o
   5  -7   5        1.92        1.56        1.61 o
   6  -7   5       40.76       42.91        2.53 o
   7  -7   5       26.09       29.10        2.96 o
  -7  -6   5       15.48       14.04        3.02 o
  -6  -6   5       25.06       22.39        2.98 o
  -5  -6   5       28.43       25.38        1.42 o
  -4  -6   5        6.48        5.83        0.76 o
  -3  -6   5       10.34        9.99        0.66 o
  -2  -6   5       96.04       92.99        2.06 o
  -1  -6   5      126.08      121.84        2.56 o
   0  -6   5      114.78      113.59        2.39 o
   1  -6   5        2.49        1.94        0.45 o
   2  -6   5       45.36       40.11        1.99 o
   3  -6   5       70.60       72.99        3.82 o
   4  -6   5      129.71      129.01        6.22 o
   5  -6   5       31.37       27.95        3.01 o
   6  -6   5       -1.17        0.67        1.82 o
   7  -6   5       11.85       15.49        2.27 o
  -7  -5   5       -3.87        0.05        1.96 o
  -6  -5   5        1.97        2.09        1.82 o
  -5  -5   5       24.94       23.82        1.34 o
  -4  -5   5      109.65      104.19        3.49 o
  -3  -5   5       43.11       41.06        1.22 o
  -2  -5   5        3.34        2.74        0.48 o
  -1  -5   5       37.68       36.13        1.04 o
   0  -5   5      156.32      155.52        3.10 o
   1  -5   5      334.11      310.02        5.73 o
   2  -5   5      102.38       97.73        2.70 o
   3  -5   5        0.34        0.20        0.95 o
   4  -5   5      125.68      125.05        4.17 o
   5  -5   5       39.98       39.71        2.35 o
   6  -5   5       20.31       21.44        2.02 o
   7  -5   5        6.03        7.60        2.51 o
   8  -5   5        1.47        2.33        2.77 o
  -7  -4   5       21.84       16.43        3.15 o
  -6  -4   5        9.32        7.01        2.05 o
  -5  -4   5        1.66        1.53        1.40 o
  -4  -4   5       29.79       30.31        1.27 o
  -3  -4   5       94.77       97.10        2.09 o
  -2  -4   5      177.18      169.33        3.47 o
  -1  -4   5       10.93       10.72        0.58 o
   0  -4   5       22.77       22.20        0.86 o
   1  -4   5      106.16      115.17        2.69 o
   2  -4   5      175.68      169.98        4.15 o
   3  -4   5       83.23       76.80        2.92 o
   4  -4   5        1.24        0.98        0.92 o
   5  -4   5       29.85       28.48        2.05 o
   6  -4   5       34.87       34.08        3.49 o
   7  -4   5       51.76       49.60        4.37 o
   8  -4   5        8.26       10.35        2.07 o
  -8  -3   5       -0.53        0.56        3.51 o
  -7  -3   5       15.00       21.01        2.87 o
  -6  -3   5       67.90       56.52        4.28 o
  -5  -3   5       18.45       17.36        2.17 o
  -4  -3   5        5.08        4.42        0.71 o
  -3  -3   5       63.13       66.34        1.55 o
  -2  -3   5      156.91      163.71        3.11 o
  -1  -3   5      219.89      221.58        4.18 o
   0  -3   5       55.67       54.84        1.95 o
   1  -3   5        0.07        0.88        0.63 o
   2  -3   5      108.78      104.34        3.37 o
   3  -3   5       86.21       79.62        2.97 o
   4  -3   5      109.23      102.58        3.73 o
   5  -3   5       20.16       19.65        1.69 o
   6  -3   5       -1.82        0.07        1.78 o
   7  -3   5       23.69       28.04        3.55 o
   8  -3   5        9.10       20.41        3.50 o
  -8  -2   5        9.97        5.95        3.00 o
  -7  -2   5        2.18        0.07        1.99 o
  -6  -2   5       31.96       33.52        3.02 o
  -5  -2   5      100.53      103.43        5.04 o
  -4  -2   5      127.44      125.86        3.24 o
  -3  -2   5       60.33       62.06        1.50 o
  -2  -2   5        4.58        4.46        0.65 o
  -1  -2   5      103.84      114.58        3.04 o
   0  -2   5       88.77       92.62        2.79 o
   2  -2   5        2.95        3.31        0.58 o
   3  -2   5        6.17        3.90        0.92 o
   4  -2   5       64.28       69.48        2.58 o
   5  -2   5       72.91       70.82        4.34 o
   6  -2   5       39.01       42.97        3.54 o
   7  -2   5       -1.13        0.18        2.27 o
   8  -2   5       -2.99        0.92        2.78 o
  -8  -1   5       24.84       26.55        3.84 o
  -7  -1   5       30.11       27.32        3.48 o
  -6  -1   5        9.60       10.83        2.08 o
  -5  -1   5       -1.01        0.24        1.15 o
  -4  -1   5       87.19       90.15        2.25 o
  -3  -1   5      179.50      182.13        4.16 o
  -2  -1   5      182.66      193.68        4.98 o
  -1  -1   5       -0.64        0.25        1.10 o
   0  -1   5        2.21        2.27        0.83 o
   1  -1   5      270.34      268.29       10.47 o
   2  -1   5       87.89       94.87        1.96 o
   3  -1   5       59.69       61.44        1.41 o
   4  -1   5        3.77        2.90        1.38 o
   5  -1   5       28.63       27.81        2.85 o
   6  -1   5       63.23       63.49        2.63 o
   7  -1   5       27.46       30.93        3.67 o
  -8   0   5        2.14        4.82        2.70 o
  -7   0   5       24.05       26.64        3.23 o
  -6   0   5       68.95       63.75        4.30 o
  -5   0   5       47.63       47.36        3.19 o
  -4   0   5        5.98        5.23        0.84 o
  -3   0   5       31.21       32.31        1.19 o
  -1   0   5      176.23      210.79        6.96 o
   0   0   5       27.15       29.63        1.19 o
   1   0   5        0.06        0.12        0.49 o
   2   0   5       90.93       91.97        1.77 o
   3   0   5      154.20      149.40        2.83 o
   4   0   5       63.59       64.74        2.22 o
   5   0   5       15.89       19.53        2.26 o
   6   0   5       -0.72        0.58        3.05 o
   7   0   5       15.18       19.00        3.13 o
  -8   1   5        4.02        2.46        2.80 o
  -7   1   5       -1.26        0.15        1.87 o
  -6   1   5       35.21       37.32        3.12 o
  -5   1   5       77.64       72.09        2.78 o
  -4   1   5       62.14       61.22        2.24 o
  -3   1   5       18.82       16.89        0.96 o
  -1   1   5      168.76      185.45        4.63 o
   0   1   5      136.15      149.34        3.86 o
   1   1   5       91.58       93.25        1.81 o
   2   1   5       17.53       16.40        0.72 o
   3   1   5       40.18       38.58        1.31 o
   4   1   5       66.74       67.51        2.15 o
   5   1   5       69.59       74.57        4.25 o
   6   1   5       22.96       17.73        2.98 o
   7   1   5        0.49        0.11        3.14 o
  -8   2   5       34.51       36.80        4.27 o
  -7   2   5       33.82       28.67        3.68 o
  -6   2   5       -0.83        0.11        1.23 o
  -5   2   5       10.58        7.83        1.19 o
  -4   2   5       73.83       72.49        2.55 o
  -3   2   5      178.46      174.74        3.95 o
  -2   2   5      164.19      159.66        3.62 o
  -1   2   5        2.17        1.92        0.42 o
   0   2   5      299.40      304.88        6.42 o
   1   2   5      255.18      257.22        4.43 o
   2   2   5      169.40      167.73        3.11 o
   3   2   5       61.30       62.85        1.68 o
   4   2   5        0.20        0.08        0.91 o
   5   2   5       47.89       49.78        3.47 o
   6   2   5       26.17       32.54        3.14 o
   7   2   5       12.15       15.26        2.92 o
  -8   3   5       13.89       13.67        3.31 o
  -7   3   5       55.18       50.85        2.83 o
  -6   3   5       54.27       49.59        2.56 o
  -5   3   5       39.07       39.22        2.01 o
  -4   3   5        2.98        2.66        0.79 o
  -3   3   5      110.38      103.47        2.67 o
  -2   3   5      211.87      207.19        4.58 o
  -1   3   5      404.94      395.11        8.17 o
   0   3   5       33.68       33.17        0.91 o
   1   3   5        1.90        2.35        0.46 o
   2   3   5      114.62      113.45        2.25 o
   3   3   5      125.81      120.58        2.86 o
   4   3   5       49.34       49.16        1.64 o
   5   3   5        2.92        0.13        1.76 o
   6   3   5        1.46        1.14        2.05 o
   7   3   5       15.83       20.26        3.16 o
  -8   4   5        4.51        4.35        1.71 o
  -7   4   5       -0.34        0.44        1.38 o
  -6   4   5       31.53       31.07        2.00 o
  -5   4   5       91.85       89.09        3.23 o
  -4   4   5      130.10      124.22        3.88 o
  -3   4   5        0.02        0.19        0.27 o
  -2   4   5       37.06       38.21        1.08 o
  -1   4   5       97.97      102.30        2.75 o
   0   4   5       59.10       59.36        1.30 o
   1   4   5      132.21      137.30        2.48 o
   2   4   5        9.51        9.23        0.63 o
   3   4   5       31.91       30.44        1.25 o
   4   4   5       62.23       58.37        1.89 o
   5   4   5       21.34       20.93        1.51 o
   6   4   5        6.47        8.53        2.34 o
  -8   5   5       26.64       24.16        2.95 o
  -7   5   5       21.86       19.88        2.63 o
  -6   5   5        0.94        1.53        2.83 o
  -5   5   5       32.69       29.73        2.54 o
  -4   5   5       97.43      102.95        4.27 o
  -3   5   5      154.43      152.02        4.30 o
  -2   5   5       27.97       27.67        0.95 o
  -1   5   5        4.66        4.32        0.57 o
   0   5   5       57.40       59.08        1.30 o
   1   5   5      114.44      118.70        2.21 o
   2   5   5       61.98       60.51        1.47 o
   3   5   5        3.07        2.77        0.70 o
   4   5   5        3.04        3.26        0.79 o
   5   5   5       22.12       23.09        1.61 o
   6   5   5       15.24       23.60        2.77 o
  -8   6   5       11.76       14.12        2.45 o
  -7   6   5       51.62       56.49        3.58 o
  -6   6   5       54.88       64.62        3.48 o
  -5   6   5        2.73        3.28        1.40 o
  -4   6   5       12.67        9.31        1.67 o
  -3   6   5      114.54      118.19        3.44 o
  -2   6   5      152.15      139.23        3.06 o
  -1   6   5       93.74       94.19        2.29 o
   0   6   5        3.74        3.50        0.48 o
   1   6   5       55.05       52.92        1.52 o
   2   6   5       67.85       68.44        1.57 o
   3   6   5       14.10       15.83        0.98 o
   4   6   5       28.81       28.38        1.38 o
   5   6   5        0.52        0.38        1.01 o
  -8   7   5        3.55        1.17        2.06 o
  -7   7   5        6.97        6.06        2.06 o
  -6   7   5       50.50       54.07        3.47 o
  -5   7   5       86.57       87.73        4.36 o
  -4   7   5       52.16       49.82        3.18 o
  -3   7   5        2.58        3.16        0.82 o
  -2   7   5       20.33       20.42        1.26 o
  -1   7   5       78.05       75.38        2.04 o
   0   7   5       70.95       70.64        1.57 o
   1   7   5       24.41       24.70        1.72 o
   2   7   5        2.61        2.17        0.65 o
   3   7   5        9.63        9.06        1.11 o
   4   7   5       50.48       51.82        2.13 o
   5   7   5       19.16       17.36        2.06 o
  -7   8   5        5.94        5.92        2.12 o
  -6   8   5        1.18        0.69        1.58 o
  -5   8   5       23.36       19.03        2.44 o
  -4   8   5       68.33       73.31        3.75 o
  -3   8   5       48.72       49.03        2.09 o
  -2   8   5       41.62       40.79        1.50 o
  -1   8   5        9.04        9.18        0.69 o
   0   8   5       39.00       39.98        1.32 o
   1   8   5       60.20       60.62        2.74 o
   2   8   5       43.89       45.23        1.44 o
   3   8   5        2.10        1.73        0.93 o
   4   8   5       10.13        8.60        1.72 o
  -7   9   5       36.13       39.80        3.45 o
  -6   9   5       26.25       28.46        2.86 o
  -5   9   5        7.76        2.73        1.91 o
  -4   9   5        3.69        5.80        1.59 o
  -3   9   5       32.33       33.49        1.77 o
  -2   9   5       93.84       91.92        3.04 o
  -1   9   5       21.92       21.83        0.89 o
   0   9   5        0.39        0.02        0.91 o
   1   9   5       12.99       13.46        1.56 o
   2   9   5       44.04       47.11        2.49 o
   3   9   5       26.13       26.23        2.12 o
   4   9   5        8.85        7.47        1.71 o
  -6  10   5       32.55       32.60        3.21 o
  -5  10   5       36.65       36.09        3.18 o
  -4  10   5        3.34        3.90        1.72 o
  -3  10   5       -0.16        0.24        1.37 o
  -2  10   5       23.18       23.06        1.51 o
  -1  10   5       42.85       43.49        1.76 o
   0  10   5       40.94       39.99        1.83 o
   1  10   5        6.83        8.13        1.47 o
   2  10   5       -0.50        0.57        3.15 o
   3  10   5       10.54       12.02        1.80 o
  -6  11   5        0.33        1.14        2.16 o
  -5  11   5       28.26       27.69        3.03 o
  -4  11   5       39.27       37.54        3.18 o
  -3  11   5       30.59       29.75        1.85 o
  -2  11   5        3.15        2.67        1.23 o
  -1  11   5       10.59       10.34        0.99 o
   0  11   5       36.15       36.78        1.78 o
   1  11   5       27.47       31.82        3.99 o
   2  11   5       12.14       11.57        3.26 o
  -5  12   5        0.95        1.29        3.57 o
  -4  12   5       15.49       15.48        2.48 o
  -3  12   5       67.89       68.28        2.77 o
  -2  12   5       37.68       37.47        2.56 o
  -1  12   5        9.66        8.17        1.45 o
   0  12   5        1.57        0.27        0.97 o
  -2  13   5       18.64       17.25        2.09 o
   1 -14   6       21.79       22.79        2.44 o
   2 -14   6       15.14       14.94        2.20 o
  -2 -13   6       10.95       16.89        2.85 o
  -1 -13   6        6.08        6.79        1.84 o
   0 -13   6       -2.32        0.00        1.52 o
   1 -13   6       10.54       10.26        2.01 o
   2 -13   6       28.08       27.21        1.92 o
   3 -13   6       25.20       24.97        2.88 o
   4 -13   6        5.10        6.76        2.23 o
  -3 -12   6        1.23        0.65        1.95 o
  -2 -12   6       10.96       14.58        1.60 o
  -1 -12   6       27.83       30.52        2.11 o
   0 -12   6       28.35       34.76        2.65 o
   1 -12   6        1.57        1.13        1.05 o
   2 -12   6       13.58       11.44        1.49 o
   3 -12   6       25.46       21.70        2.81 o
   4 -12   6       27.50       28.64        2.15 o
   5 -12   6       15.85       17.55        1.91 o
  -4 -11   6       12.60       15.58        1.83 o
  -3 -11   6       11.78       12.87        1.56 o
  -2 -11   6       -0.26        0.58        1.29 o
  -1 -11   6        3.74        4.81        0.94 o
   0 -11   6       45.44       52.39        3.08 o
   1 -11   6       43.28       46.30        2.11 o
   2 -11   6       16.60       17.75        1.57 o
   3 -11   6        1.56        1.04        1.17 o
   4 -11   6       14.54       15.55        1.61 o
   5 -11   6       35.40       37.79        2.38 o
   6 -11   6       22.68       27.46        2.27 o
  -4 -10   6        2.74        4.18        1.46 o
  -3 -10   6       36.11       36.63        3.89 o
  -2 -10   6       38.67       36.77        1.68 o
  -1 -10   6        9.38        8.54        0.83 o
   0 -10   6        1.62        1.49        0.68 o
   1 -10   6        9.24        7.99        1.24 o
   2 -10   6       43.83       45.98        2.18 o
   3 -10   6       84.09       92.92        3.10 o
   4 -10   6        7.59        7.46        1.30 o
   5 -10   6        1.38        2.39        1.17 o
   6 -10   6       34.31       34.01        2.57 o
  -5  -9   6       10.01        8.87        1.79 o
  -4  -9   6        1.34        1.15        1.22 o
  -3  -9   6        1.29        0.21        1.07 o
  -2  -9   6       33.13       32.81        1.53 o
  -1  -9   6       48.17       45.86        1.33 o
   0  -9   6       23.48       21.66        1.11 o
   1  -9   6        1.71        1.52        1.39 o
   2  -9   6        3.25        2.11        0.77 o
   3  -9   6       94.07       92.22        3.30 o
   4  -9   6       39.07       37.76        2.20 o
   5  -9   6       23.30       23.53        1.95 o
   6  -9   6       -0.27        0.02        1.32 o
   7  -9   6        6.25        9.92        2.21 o
  -6  -8   6        5.53        4.04        2.19 o
  -5  -8   6       25.42       24.33        1.80 o
  -4  -8   6       23.55       22.26        1.49 o
  -3  -8   6       16.67       15.97        1.17 o
  -2  -8   6        3.34        3.16        0.59 o
  -1  -8   6       23.00       19.75        0.97 o
   0  -8   6       95.29       94.02        2.00 o
   1  -8   6       87.90       87.12        2.41 o
   2  -8   6       10.85       10.07        1.25 o
   3  -8   6       28.80       30.06        2.77 o
   4  -8   6       25.68       20.68        2.70 o
   5  -8   6       68.31       60.71        4.54 o
   6  -8   6       39.60       37.78        2.64 o
   7  -8   6        3.93        7.78        2.02 o
  -6  -7   6        4.24        6.22        2.09 o
  -5  -7   6        0.26        0.31        1.15 o
  -4  -7   6       34.38       32.20        1.72 o
  -3  -7   6      114.74      110.13        3.47 o
  -2  -7   6       21.59       20.92        0.92 o
  -1  -7   6       20.69       20.22        0.91 o
   0  -7   6       16.61       15.34        0.74 o
   1  -7   6      148.76      142.43        3.25 o
   2  -7   6      135.15      140.61        4.27 o
   3  -7   6       98.09       92.11        4.98 o
   4  -7   6       20.08       13.96        2.47 o
   5  -7   6       13.69       14.54        2.56 o
   6  -7   6       50.00       43.19        4.30 o
   7  -7   6       28.09       31.36        3.11 o
  -7  -6   6        6.79       10.30        2.67 o
  -6  -6   6       22.58       16.52        2.82 o
  -5  -6   6       24.77       21.57        1.67 o
  -4  -6   6        7.03        5.58        0.81 o
  -3  -6   6       12.27       11.11        1.01 o
  -2  -6   6       81.37       78.67        2.20 o
  -1  -6   6      197.66      192.93        3.88 o
   0  -6   6      114.70      114.22        2.46 o
   1  -6   6        3.63        3.67        0.59 o
   2  -6   6       17.82       14.49        1.33 o
   3  -6   6      155.26      147.28        6.88 o
   4  -6   6       70.77       65.85        4.21 o
   5  -6   6       11.79        9.13        2.36 o
   6  -6   6        8.52        2.93        2.46 o
  -7  -5   6       -0.25        0.01        2.07 o
  -6  -5   6       13.55       10.26        2.39 o
  -5  -5   6       47.67       43.66        2.23 o
  -4  -5   6       29.61       29.60        1.29 o
  -3  -5   6       40.00       38.34        1.68 o
  -2  -5   6       10.16        8.58        0.66 o
  -1  -5   6       81.08       81.32        1.84 o
   0  -5   6      234.84      239.21        4.55 o
   1  -5   6       94.74       89.64        2.18 o
   2  -5   6       17.18       14.92        1.03 o
   3  -5   6       28.64       24.55        1.73 o
   4  -5   6       56.38       52.05        2.60 o
   5  -5   6       64.18       56.56        3.00 o
   6  -5   6       22.04       24.67        2.14 o
   7  -5   6        3.79        2.33        2.53 o
  -7  -4   6       19.35       19.50        3.08 o
  -6  -4   6        8.56        5.94        2.04 o
  -5  -4   6       19.86       19.63        1.52 o
  -4  -4   6       70.31       70.55        2.10 o
  -3  -4   6      120.88      122.44        3.00 o
  -2  -4   6       43.89       44.53        1.23 o
  -1  -4   6        9.68        8.57        0.62 o
   0  -4   6       15.88       14.20        0.78 o
   1  -4   6      105.16      114.48        2.75 o
   2  -4   6      148.96      140.97        3.62 o
   3  -4   6       42.23       40.90        2.00 o
   4  -4   6        3.34        2.24        1.05 o
   5  -4   6       40.17       37.42        2.41 o
   6  -4   6       55.35       50.01        4.22 o
   7  -4   6       21.37       21.77        3.57 o
  -8  -3   6        5.04        2.92        2.70 o
  -7  -3   6       29.95       23.91        3.43 o
  -6  -3   6       52.61       55.35        3.72 o
  -5  -3   6       14.71       12.98        2.00 o
  -4  -3   6       -0.55        0.13        0.79 o
  -3  -3   6       46.77       49.28        1.84 o
  -2  -3   6      122.51      129.21        2.55 o
  -1  -3   6      151.16      154.27        3.52 o
   0  -3   6       30.73       31.34        1.28 o
   1  -3   6       10.22        9.96        0.83 o
   2  -3   6      119.12      116.81        3.69 o
   3  -3   6       91.74       87.95        3.20 o
   4  -3   6       76.07       69.72        2.97 o
   5  -3   6       10.60        8.44        1.48 o
   6  -3   6       21.92       19.02        3.10 o
   7  -3   6       11.05       21.85        3.03 o
  -8  -2   6        0.87        3.48        4.87 o
  -7  -2   6        0.05        2.81        0.83 o
  -6  -2   6       38.68       42.13        3.16 o
  -5  -2   6       64.09       62.99        3.76 o
  -4  -2   6       81.78       79.48        2.86 o
  -3  -2   6       20.11       21.30        0.97 o
  -2  -2   6       59.97       59.18        2.02 o
  -1  -2   6      228.49      247.83        5.05 o
   0  -2   6      148.19      158.92        4.36 o
   1  -2   6       75.67       69.16        3.83 o
   2  -2   6        1.41        2.38        0.71 o
   3  -2   6       22.31       22.05        1.45 o
   4  -2   6      104.57      101.20        3.65 o
   5  -2   6       86.25       84.12        4.95 o
   6  -2   6       31.96       31.64        3.45 o
   7  -2   6        4.43        1.48        1.62 o
  -8  -1   6       24.07       29.88        3.78 o
  -7  -1   6       21.43       15.87        3.11 o
  -6  -1   6        1.59        0.50        1.59 o
  -5  -1   6        8.02        8.27        1.71 o
  -4  -1   6       91.90       98.99        3.07 o
  -3  -1   6      150.07      156.31        3.60 o
  -2  -1   6      200.93      210.19        5.47 o
   0  -1   6        5.15        5.35        0.70 o
   1  -1   6      126.34      131.21        2.92 o
   2  -1   6      188.17      194.86        3.77 o
   3  -1   6       74.39       73.46        2.71 o
   4  -1   6        2.57        2.98        1.48 o
   5  -1   6       20.30       19.04        1.55 o
   6  -1   6       50.33       50.03        2.36 o
   7  -1   6       20.53       24.09        3.56 o
  -8   0   6        5.64        6.24        2.84 o
  -7   0   6       39.00       33.69        3.87 o
  -6   0   6       38.50       36.79        3.34 o
  -5   0   6       54.44       53.69        3.43 o
  -4   0   6        4.04        2.73        0.80 o
  -3   0   6       22.46       24.82        0.79 o
  -2   0   6      128.88      146.50        3.71 o
  -1   0   6       51.95       61.74        2.63 o
   0   0   6       60.18       66.83        1.62 o
   1   0   6       27.25       29.13        0.94 o
   2   0   6      174.85      178.23        3.11 o
   3   0   6      169.36      159.98        3.11 o
   4   0   6       37.35       36.81        1.75 o
   5   0   6        5.54        4.95        1.90 o
   6   0   6        9.36       10.21        2.44 o
   7   0   6       16.78       21.13        3.30 o
  -8   1   6        2.98        1.99        2.67 o
  -7   1   6        4.09        4.94        2.22 o
  -6   1   6       27.19       21.44        2.87 o
  -5   1   6      115.25      110.74        3.61 o
  -4   1   6       47.44       47.12        1.89 o
  -3   1   6        9.39        6.62        0.88 o
  -2   1   6       37.99       36.11        1.21 o
  -1   1   6      106.98      116.77        2.58 o
   0   1   6      439.23      455.14        9.37 o
   1   1   6       52.71       57.11        1.39 o
   2   1   6        0.45        1.25        0.58 o
   3   1   6       65.28       63.89        1.79 o
   4   1   6       86.33       80.78        4.54 o
   5   1   6       44.79       42.76        3.48 o
   6   1   6       11.44        9.90        2.51 o
   7   1   6        0.51        0.36        3.29 o
  -8   2   6       23.68       30.21        3.79 o
  -7   2   6       18.64       10.46        2.87 o
  -6   2   6       -1.50        0.50        0.92 o
  -5   2   6       40.25       34.96        1.96 o
  -4   2   6       93.87       91.35        3.01 o
  -3   2   6      150.45      147.65        4.16 o
  -2   2   6       78.66       75.53        1.75 o
  -1   2   6        0.74        0.74        0.52 o
   0   2   6      264.80      266.17        5.04 o
   1   2   6      182.75      195.14        3.32 o
   2   2   6       94.73       95.99        1.97 o
   3   2   6       21.42       19.36        1.04 o
   4   2   6       12.25        9.92        1.11 o
   5   2   6       35.40       26.39        3.24 o
   6   2   6       43.93       46.09        3.82 o
   7   2   6        7.02        7.56        2.83 o
  -8   3   6        8.20        9.86        3.02 o
  -7   3   6       56.33       52.26        2.71 o
  -6   3   6       50.45       50.95        2.37 o
  -5   3   6        3.76        4.23        0.99 o
  -4   3   6       15.23       14.39        1.24 o
  -3   3   6      134.34      131.46        3.16 o
  -2   3   6      270.29      271.47        5.76 o
  -1   3   6      123.72      131.60        2.91 o
   0   3   6       12.06       12.25        0.66 o
   1   3   6       49.13       49.47        1.23 o
   2   3   6      113.22      112.98        2.29 o
   3   3   6      105.48      104.71        2.54 o
   4   3   6       34.13       34.01        1.44 o
   5   3   6       -0.89        0.03        3.02 o
   6   3   6       15.20       17.23        2.82 o
  -7   4   6       10.93       12.68        1.59 o
  -6   4   6       84.41       78.42        3.22 o
  -5   4   6      104.18      102.64        3.48 o
  -4   4   6       57.83       55.32        2.26 o
  -3   4   6        0.80        1.73        0.79 o
  -2   4   6       73.01       70.48        1.96 o
  -1   4   6      134.12      137.38        3.78 o
   0   4   6      134.56      129.08        2.72 o
   1   4   6       67.89       67.82        1.54 o
   2   4   6        0.18        0.19        0.77 o
   3   4   6       30.51       28.71        1.29 o
   4   4   6       65.31       59.46        2.02 o
   5   4   6       19.50       18.45        2.63 o
   6   4   6        0.49        1.65        3.04 o
  -8   5   6       17.76       19.26        2.62 o
  -7   5   6       17.81       14.46        2.39 o
  -6   5   6        2.38        2.75        1.53 o
  -5   5   6       35.01       34.17        2.55 o
  -4   5   6       99.31       99.80        4.36 o
  -3   5   6      124.13      122.61        3.65 o
  -2   5   6       15.18       13.08        0.87 o
  -1   5   6       23.92       23.80        1.04 o
   0   5   6       55.62       55.65        1.34 o
   1   5   6       56.13       55.40        1.38 o
   2   5   6        8.26        8.67        0.69 o
   3   5   6        2.07        1.66        0.69 o
   4   5   6        6.27        5.94        0.93 o
   5   5   6       26.83       25.31        2.04 o
   6   5   6       13.32       16.25        2.77 o
  -8   6   6       21.68       20.59        2.87 o
  -7   6   6       48.60       49.93        3.55 o
  -6   6   6       33.82       30.29        2.86 o
  -5   6   6       -0.91        0.11        2.42 o
  -4   6   6       21.54       21.87        2.10 o
  -3   6   6      106.61      109.27        3.31 o
  -2   6   6       96.36       95.94        2.47 o
  -1   6   6       33.17       32.92        1.22 o
   0   6   6        0.26        0.15        0.54 o
   1   6   6       79.08       79.02        1.76 o
   2   6   6       65.03       65.20        1.82 o
   3   6   6       47.30       46.17        1.62 o
   4   6   6        9.90        9.73        1.04 o
   5   6   6        0.08        0.22        1.66 o
  -8   7   6        2.75        2.66        2.09 o
  -7   7   6       22.22       21.84        2.77 o
  -6   7   6       49.05       50.67        3.51 o
  -5   7   6       67.50       68.96        3.83 o
  -4   7   6       22.87       25.63        2.22 o
  -3   7   6       -1.07        0.37        0.71 o
  -2   7   6       44.06       43.65        1.85 o
  -1   7   6       96.26       93.81        2.95 o
   0   7   6       76.72       79.06        1.75 o
   1   7   6       25.91       25.23        0.99 o
   2   7   6        5.36        4.45        0.79 o
   3   7   6       53.39       57.72        2.12 o
   4   7   6       31.54       28.77        1.79 o
   5   7   6       14.09       13.03        1.97 o
  -7   8   6       -0.86        3.24        3.25 o
  -6   8   6        0.07        1.08        0.87 o
  -5   8   6       14.89       19.23        2.18 o
  -4   8   6       55.43       56.51        3.44 o
  -3   8   6       46.81       46.44        2.07 o
  -2   8   6        5.01        3.99        0.93 o
  -1   8   6       21.68       21.02        1.05 o
   0   8   6       37.17       36.38        1.37 o
   1   8   6       37.76       39.61        1.35 o
   2   8   6       33.90       35.43        1.38 o
   3   8   6       -0.22        0.08        1.46 o
   4   8   6        4.76        4.51        1.57 o
  -7   9   6       31.04       34.36        3.27 o
  -6   9   6       16.20       19.74        2.49 o
  -5   9   6        0.56        1.38        2.48 o
  -4   9   6       33.70       29.86        2.88 o
  -3   9   6       52.39       49.14        2.26 o
  -2   9   6       39.33       39.59        1.86 o
  -1   9   6       24.50       25.20        1.11 o
   0   9   6        3.28        3.23        0.74 o
   1   9   6       19.85       21.22        1.11 o
   2   9   6       44.43       47.87        1.95 o
   3   9   6       12.55       19.03        1.84 o
  -6  10   6       51.43       52.71        3.91 o
  -5  10   6       32.90       38.16        3.17 o
  -4  10   6        9.96        7.11        2.07 o
  -3  10   6        9.00        8.62        1.25 o
  -2  10   6       28.89       29.11        2.16 o
  -1  10   6       72.45       67.62        2.10 o
   0  10   6       37.69       36.92        1.18 o
   1  10   6        3.47        2.55        1.42 o
   2  10   6       12.51       13.08        1.84 o
  -5  11   6       19.24       17.92        2.64 o
  -4  11   6       43.22       50.85        3.42 o
  -3  11   6       18.41       17.50        1.60 o
  -2  11   6       -1.67        0.00        1.04 o
  -1  11   6       21.76       19.23        1.42 o
   0  11   6       40.31       37.60        1.74 o
   1  11   6       16.10       21.49        2.06 o
  -4  12   6       22.99       21.93        2.80 o
  -3  12   6       39.69       39.02        2.87 o
  -2  12   6       29.74       31.15        2.36 o
  -1  12   6        5.51        5.74        1.40 o
   0  12   6        3.38        4.67        1.23 o
   1 -14   7       16.17       17.42        2.36 o
   2 -14   7        4.79        6.54        1.86 o
  -1 -13   7        0.66        3.26        2.96 o
   0 -13   7        0.76        1.02        3.17 o
   1 -13   7       13.83       17.01        2.20 o
   2 -13   7       36.27       32.68        2.20 o
   3 -13   7       13.34       15.33        2.52 o
   4 -13   7        3.60        3.41        2.22 o
  -3 -12   7        2.42        2.39        1.43 o
  -2 -12   7        9.66        9.84        1.55 o
  -1 -12   7       37.04       38.30        2.35 o
   0 -12   7       15.42       14.35        2.33 o
   1 -12   7        1.52        3.37        1.59 o
   2 -12   7       20.70       18.34        1.80 o
   3 -12   7       23.47       24.35        2.75 o
   4 -12   7       23.57       27.67        2.02 o
   5 -12   7        5.88        5.62        1.56 o
  -4 -11   7       15.31       16.71        1.93 o
  -3 -11   7        2.60        2.80        1.32 o
  -2 -11   7       -1.97        0.12        1.00 o
  -1 -11   7       22.85       24.22        1.81 o
   0 -11   7       24.10       24.88        1.75 o
   1 -11   7       41.49       42.88        2.17 o
   2 -11   7        9.16        8.00        1.44 o
   3 -11   7        5.29        5.85        1.21 o
   4 -11   7       33.97       28.62        2.23 o
   5 -11   7       38.02       36.92        2.57 o
   6 -11   7       28.28       34.07        2.53 o
  -4 -10   7       16.83       17.99        2.02 o
  -3 -10   7       26.88       24.71        2.11 o
  -2 -10   7       28.39       26.63        1.93 o
  -1 -10   7        1.79        2.19        0.87 o
   0 -10   7        3.54        4.47        1.12 o
   1 -10   7       25.46       24.92        1.80 o
   2 -10   7       71.86       71.24        2.95 o
   3 -10   7       47.80       50.00        2.37 o
   4 -10   7        4.39        4.48        1.22 o
   5 -10   7        9.88        9.96        1.61 o
   6 -10   7       31.53       38.14        2.56 o
  -5  -9   7        7.21       10.61        1.82 o
  -4  -9   7        3.09        2.96        1.38 o
  -3  -9   7        1.23        2.08        0.69 o
  -2  -9   7       35.33       34.84        1.50 o
  -1  -9   7       55.05       56.00        1.76 o
   0  -9   7       26.06       23.90        1.45 o
   1  -9   7        1.35        1.53        1.50 o
   2  -9   7       22.93       23.09        1.74 o
   3  -9   7       29.04       30.52        2.85 o
   4  -9   7       50.69       57.54        3.84 o
   5  -9   7       17.56       17.48        1.84 o
   6  -9   7        3.90        0.87        1.55 o
  -6  -8   7        8.61        4.16        2.36 o
  -5  -8   7       23.49       20.43        1.76 o
  -4  -8   7       31.15       29.53        1.74 o
  -3  -8   7        2.18        1.58        0.83 o
  -2  -8   7        5.51        4.69        0.81 o
  -1  -8   7       42.96       41.15        1.63 o
   0  -8   7      115.84      116.87        2.72 o
   1  -8   7       64.42       57.95        2.66 o
   2  -8   7       -0.86        0.32        0.84 o
   3  -8   7       11.32       12.92        2.03 o
   4  -8   7       63.50       59.60        4.28 o
   5  -8   7       42.77       41.53        3.84 o
   6  -8   7       21.64       17.83        3.48 o
   7  -8   7       -0.28        1.50        2.37 o
  -6  -7   7       -0.62        0.35        2.82 o
  -5  -7   7        5.02        3.86        1.15 o
  -4  -7   7       43.44       40.69        1.98 o
  -3  -7   7       68.61       59.89        2.46 o
  -2  -7   7       36.31       36.18        1.39 o
  -1  -7   7        2.28        1.90        0.74 o
   0  -7   7       48.98       48.88        1.72 o
   1  -7   7      116.55      109.74        3.87 o
   2  -7   7      176.37      175.14        5.37 o
   3  -7   7       45.37       46.53        3.34 o
   4  -7   7        7.13        6.11        1.96 o
   5  -7   7       46.63       42.60        3.90 o
   6  -7   7       28.93       26.15        3.60 o
  -7  -6   7       11.67       13.07        2.81 o
  -6  -6   7       15.01       15.15        2.52 o
  -5  -6   7        8.81        8.18        1.28 o
  -4  -6   7        3.21        3.72        0.89 o
  -3  -6   7       19.66       20.89        1.28 o
  -2  -6   7      156.40      145.34        3.78 o
  -1  -6   7      166.78      161.72        3.44 o
   0  -6   7       23.33       23.03        1.00 o
   1  -6   7        4.26        4.67        1.04 o
   2  -6   7       42.46       44.76        2.06 o
   3  -6   7      101.22       97.90        5.14 o
   4  -6   7       98.79       94.54        5.41 o
   5  -6   7        6.67        4.89        2.27 o
   6  -6   7        5.45        5.04        2.39 o
  -7  -5   7        2.61        0.73        2.38 o
  -6  -5   7       20.07       16.46        2.79 o
  -5  -5   7       59.09       58.94        2.54 o
  -4  -5   7       30.90       29.47        1.68 o
  -3  -5   7        8.13        7.54        0.93 o
  -2  -5   7       25.03       24.50        1.00 o
  -1  -5   7       80.70       79.30        1.93 o
   0  -5   7      135.18      134.70        2.89 o
   1  -5   7       88.47       86.48        2.52 o
   2  -5   7        4.06        3.64        0.88 o
   3  -5   7       15.93       13.40        1.43 o
   4  -5   7       68.50       64.47        2.94 o
   5  -5   7       44.46       41.94        2.59 o
   6  -5   7       18.57       20.24        2.10 o
   7  -5   7       -3.61        0.08        2.33 o
  -7  -4   7        9.61        8.63        2.59 o
  -6  -4   7        1.35        1.37        1.66 o
  -5  -4   7       39.60       33.71        2.99 o
  -4  -4   7       91.15       84.98        2.57 o
  -3  -4   7      108.28      112.16        3.37 o
  -2  -4   7       11.96       12.06        0.73 o
  -1  -4   7        6.47        6.28        0.61 o
   0  -4   7        4.75        3.44        0.73 o
   1  -4   7      148.58      151.96        3.69 o
   2  -4   7      125.12      120.10        3.94 o
   3  -4   7        1.53        1.52        1.30 o
   4  -4   7       15.63       12.48        1.55 o
   5  -4   7       31.14       30.21        2.25 o
   6  -4   7       41.08       43.85        3.76 o
   7  -4   7       15.75       19.97        3.43 o
  -7  -3   7       28.23       25.32        3.42 o
  -6  -3   7       36.08       33.89        3.19 o
  -5  -3   7       13.13       11.48        1.96 o
  -4  -3   7        1.72        0.73        0.80 o
  -3  -3   7       89.62       88.08        2.92 o
  -2  -3   7      125.46      123.40        3.08 o
  -1  -3   7       81.54       83.41        2.21 o
   0  -3   7       12.24       11.67        0.92 o
   1  -3   7       41.98       43.26        1.31 o
   2  -3   7      124.81      127.56        3.90 o
   3  -3   7      100.40       94.71        3.48 o
   4  -3   7       55.69       55.01        2.58 o
   5  -3   7       11.49       10.02        2.32 o
   6  -3   7       21.06       22.49        3.10 o
   7  -3   7       27.66       33.76        3.86 o
  -8  -2   7        0.62        0.86        3.94 o
  -7  -2   7        2.69        2.50        2.08 o
  -6  -2   7       42.72       38.38        3.40 o
  -5  -2   7       83.42       79.24        4.47 o
  -4  -2   7       32.98       31.65        2.48 o
  -3  -2   7        8.95        6.91        0.92 o
  -2  -2   7        7.16        8.31        0.66 o
  -1  -2   7      175.64      190.63        4.07 o
   0  -2   7      278.22      281.55        7.01 o
   1  -2   7       26.77       27.10        1.27 o
   2  -2   7       -0.94        0.17        0.87 o
   3  -2   7       61.20       60.50        2.52 o
   4  -2   7       91.41       78.07        3.44 o
   5  -2   7      111.46      107.84        5.93 o
   6  -2   7       15.71       16.38        1.77 o
   7  -2   7       -0.98        1.12        5.13 o
  -8  -1   7       16.82       16.13        3.49 o
  -7  -1   7        8.02        8.36        2.36 o
  -6  -1   7        0.70        0.12        2.49 o
  -5  -1   7       38.90       38.29        2.97 o
  -4  -1   7       74.71       76.04        2.68 o
  -3  -1   7       93.54      102.21        2.43 o
  -2  -1   7       39.84       42.96        1.31 o
  -1  -1   7       18.86       18.34        1.16 o
   0  -1   7      146.32      160.58        3.33 o
   1  -1   7      125.14      127.55        2.58 o
   2  -1   7      149.43      151.98        2.73 o
   3  -1   7       27.47       26.65        1.29 o
   4  -1   7        7.53        6.64        1.15 o
   5  -1   7       49.57       51.71        2.26 o
   6  -1   7       28.45       31.17        3.45 o
   7  -1   7        8.78       14.25        3.06 o
  -8   0   7       15.08       16.93        3.34 o
  -7   0   7       42.34       43.88        3.85 o
  -6   0   7       26.07       24.14        2.83 o
  -5   0   7       16.39       13.68        2.14 o
  -4   0   7        9.08        8.38        0.83 o
  -3   0   7       69.33       72.98        2.42 o
  -2   0   7      162.66      179.56        3.81 o
  -1   0   7      143.55      156.81        4.21 o
   0   0   7        0.24        0.93        0.74 o
   1   0   7       36.08       35.05        1.12 o
   2   0   7      115.71      122.78        2.45 o
   3   0   7      160.01      155.83        3.68 o
   4   0   7       33.11       31.86        1.72 o
   5   0   7        1.28        1.90        1.79 o
   6   0   7       13.66       10.48        2.66 o
   7   0   7        9.42       19.45        3.15 o
  -8   1   7        2.29        3.50        2.74 o
  -7   1   7       12.24        9.25        2.68 o
  -6   1   7       30.60       36.06        2.99 o
  -5   1   7       82.62       85.70        2.88 o
  -4   1   7       41.11       43.98        1.78 o
  -3   1   7        0.03        0.06        0.58 o
  -2   1   7       50.90       55.19        1.35 o
  -1   1   7      236.60      236.53        5.26 o
   0   1   7      306.44      309.01        6.74 o
   1   1   7       43.70       47.11        1.53 o
   2   1   7        8.32        7.87        0.72 o
   3   1   7      122.29      118.85        2.84 o
   4   1   7       70.60       70.02        4.17 o
   5   1   7       32.16       26.90        3.16 o
   6   1   7        6.96        4.09        2.46 o
   7   1   7        4.41        6.24        2.92 o
  -8   2   7       25.14       21.97        3.81 o
  -7   2   7        8.50        7.26        2.48 o
  -6   2   7        1.56        0.80        1.18 o
  -5   2   7       53.67       54.32        2.26 o
  -4   2   7      122.91      122.85        3.69 o
  -3   2   7      138.11      131.48        3.91 o
  -2   2   7        0.47        0.53        0.56 o
  -1   2   7       34.64       32.90        1.22 o
   0   2   7      132.47      140.26        2.80 o
   1   2   7      131.17      136.81        2.79 o
   2   2   7       93.75       93.71        2.28 o
   3   2   7        8.74        7.29        0.82 o
   4   2   7       21.05       20.36        1.71 o
   5   2   7       45.49       40.18        3.70 o
   6   2   7       29.25       31.19        3.49 o
  -8   3   7       32.42       27.94        4.12 o
  -7   3   7       48.82       44.42        2.61 o
  -6   3   7       23.82       19.51        1.79 o
  -5   3   7        2.10        1.97        0.95 o
  -4   3   7       26.17       26.29        1.56 o
  -3   3   7      146.15      146.43        4.13 o
  -2   3   7      218.41      216.59        4.19 o
  -1   3   7       43.17       47.50        1.39 o
   0   3   7        0.10        0.20        0.69 o
   1   3   7       38.97       37.36        1.14 o
   2   3   7       65.61       67.08        1.83 o
   3   3   7       56.44       55.77        1.74 o
   4   3   7       15.54       14.26        1.30 o
   5   3   7        1.33        2.54        1.84 o
   6   3   7       12.45       13.04        2.79 o
  -7   4   7       23.80       21.56        2.59 o
  -6   4   7       83.09       81.06        4.19 o
  -5   4   7       87.59       87.55        4.12 o
  -4   4   7       36.96       33.68        2.43 o
  -3   4   7       11.38       10.01        1.03 o
  -2   4   7      115.77      117.32        2.48 o
  -1   4   7      126.06      126.76        3.05 o
   0   4   7      110.48      114.18        2.40 o
   1   4   7       11.80       11.10        0.73 o
   2   4   7       55.14       55.37        1.68 o
   3   4   7       31.87       31.05        1.36 o
   4   4   7       47.10       44.25        1.76 o
   5   4   7       18.94       18.60        2.71 o
   6   4   7        0.23        0.95        2.09 o
  -8   5   7       21.37       18.85        2.80 o
  -7   5   7        3.39        6.57        1.90 o
  -6   5   7        2.22        2.74        1.57 o
  -5   5   7       64.85       66.57        3.56 o
  -4   5   7      211.02      215.25        7.86 o
  -3   5   7       41.79       37.96        1.84 o
  -2   5   7        0.43        0.17        0.34 o
  -1   5   7       12.89       13.25        0.73 o
   0   5   7       59.20       60.15        1.53 o
   1   5   7      123.12      121.43        2.49 o
   2   5   7       17.73       17.77        1.06 o
   3   5   7        0.61        1.03        0.80 o
   4   5   7       20.81       19.14        1.32 o
   5   5   7       28.75       27.98        3.21 o
  -8   6   7       32.74       28.72        3.32 o
  -7   6   7       27.00       28.76        2.84 o
  -6   6   7       13.38       11.73        2.15 o
  -5   6   7        1.27        0.06        1.38 o
  -4   6   7       24.45       23.28        2.27 o
  -3   6   7       20.56       18.84        1.39 o
  -2   6   7      124.64      119.94        3.05 o
  -1   6   7       16.66       19.18        0.84 o
   0   6   7        3.85        2.88        0.59 o
   1   6   7       47.38       46.26        1.34 o
   2   6   7       44.31       44.45        1.56 o
   3   6   7       41.40       42.39        1.58 o
   4   6   7        1.71        1.73        1.01 o
   5   6   7        1.94        1.57        2.05 o
  -7   7   7       28.51       28.09        3.03 o
  -5   7   7       26.30       30.01        2.58 o
  -4   7   7       -0.78        0.46        2.31 o
  -3   7   7        2.56        2.20        0.91 o
  -2   7   7      102.22       95.07        3.29 o
  -1   7   7      102.99      100.81        2.65 o
   0   7   7       40.63       40.47        1.25 o
   1   7   7       -0.22        0.10        0.86 o
   2   7   7       16.75       17.13        1.33 o
   3   7   7       41.89       41.52        1.96 o
   4   7   7       33.00       31.66        2.44 o
  -7   8   7        0.84        0.31        3.37 o
  -6   8   7       13.92        9.70        2.34 o
  -5   8   7       77.18       75.83        4.31 o
  -4   8   7       67.94       67.32        3.84 o
  -3   8   7       27.03       27.19        1.66 o
  -2   8   7        1.80        1.75        0.88 o
  -1   8   7       34.75       33.35        1.19 o
   0   8   7       56.61       54.48        1.53 o
   1   8   7       64.25       64.48        1.91 o
   2   8   7       23.36       24.18        1.53 o
   3   8   7       -1.60        0.08        1.31 o
   4   8   7       21.85       17.34        2.24 o
  -7   9   7       26.87       20.79        3.17 o
  -6   9   7        7.42        8.42        2.13 o
  -5   9   7       -1.30        0.28        1.63 o
  -4   9   7       28.40       28.60        2.76 o
  -3   9   7       67.71       66.71        2.66 o
  -2   9   7       43.54       41.75        1.98 o
  -1   9   7        6.06        4.67        0.80 o
   0   9   7        2.12        2.43        0.81 o
   1   9   7       27.64       29.23        1.66 o
   2   9   7       28.01       34.38        2.25 o
   3   9   7       13.86       15.84        2.01 o
  -6  10   7       26.14       26.27        3.14 o
  -5  10   7       26.37       25.53        2.90 o
  -4  10   7       -1.16        0.95        1.62 o
  -3  10   7       19.39       17.26        1.62 o
  -2  10   7       55.24       53.92        2.28 o
  -1  10   7       50.81       52.86        2.16 o
   0  10   7       20.07       21.74        1.12 o
   1  10   7       -0.36        0.81        1.90 o
   2  10   7        7.47        9.06        1.70 o
  -5  11   7       48.34       47.36        3.86 o
  -4  11   7       39.63       37.07        3.38 o
  -3  11   7       11.84       10.22        1.45 o
  -2  11   7        0.85        1.10        2.29 o
  -1  11   7       22.66       21.87        2.02 o
   0  11   7       26.18       30.25        2.07 o
   1  11   7       17.15       17.57        1.92 o
  -4  12   7       27.25       24.85        3.05 o
  -3  12   7       31.35       33.20        2.67 o
  -2  12   7       18.66       14.11        2.13 o
  -1  12   7       -0.18        0.10        1.06 o
  -1 -13   8       -2.76        0.77        1.67 o
   0 -13   8        3.15        2.70        1.96 o
   1 -13   8       22.79       21.20        1.87 o
   2 -13   8       30.44       25.99        3.05 o
   3 -13   8       10.78        7.02        2.41 o
   4 -13   8        3.62        3.08        2.32 o
  -3 -12   8        2.38        5.30        1.43 o
  -2 -12   8       19.71       23.82        1.92 o
  -1 -12   8       13.02       18.35        2.24 o
   0 -12   8        4.79        5.04        2.05 o
   1 -12   8       -0.67        0.20        0.80 o
   2 -12   8       13.52       11.81        2.33 o
   3 -12   8       42.63       48.90        3.67 o
   4 -12   8       37.19       34.60        2.47 o
   5 -12   8        6.52        8.66        1.64 o
  -4 -11   8        2.51        5.81        1.07 o
  -3 -11   8        3.05        2.82        1.36 o
  -2 -11   8        2.20        0.37        1.21 o
  -1 -11   8       18.85       20.77        1.75 o
   0 -11   8       34.12       34.15        2.05 o
   1 -11   8       25.32       22.80        1.87 o
   2 -11   8        9.27       10.73        2.03 o
   3 -11   8        3.79        2.84        1.20 o
   4 -11   8       27.91       25.57        2.10 o
   5 -11   8       43.75       44.89        2.74 o
  -4 -10   8       10.32       11.80        1.79 o
  -3 -10   8       27.01       27.54        2.08 o
  -2 -10   8       13.03       11.88        1.28 o
  -1 -10   8       -0.95        0.02        1.31 o
   0 -10   8       18.18       17.60        1.63 o
   1 -10   8       57.01       58.69        2.62 o
   2 -10   8       55.51       55.62        3.76 o
   3 -10   8        5.71        6.09        1.22 o
   4 -10   8       -0.50        1.03        0.97 o
   5 -10   8       13.39       12.65        1.83 o
   6 -10   8       29.87       30.15        2.58 o
  -5  -9   8       10.41       10.87        1.49 o
  -4  -9   8        0.53        1.33        1.85 o
  -3  -9   8       46.99       51.12        2.82 o
  -2  -9   8       62.53       59.95        2.52 o
  -1  -9   8       31.91       29.76        1.80 o
   0  -9   8       13.30       12.49        1.49 o
   1  -9   8        5.77        5.86        1.27 o
   2  -9   8       32.79       38.47        3.09 o
   3  -9   8       86.79       85.71        4.97 o
   4  -9   8       39.38       43.24        3.67 o
   5  -9   8        1.95        3.23        2.14 o
   6  -9   8        3.75        2.83        1.68 o
  -6  -8   8        6.83        5.45        2.31 o
  -5  -8   8       16.24       16.52        1.61 o
  -4  -8   8       25.06       25.24        1.63 o
  -3  -8   8        3.04        4.02        0.92 o
  -2  -8   8        0.02        0.84        1.12 o
  -1  -8   8       44.47       42.56        2.09 o
   0  -8   8      111.40      114.02        3.77 o
   1  -8   8       48.04       46.72        2.37 o
   2  -8   8        2.82        1.74        1.51 o
   3  -8   8       21.62       20.26        2.52 o
   4  -8   8       58.64       56.91        4.28 o
   5  -8   8       37.32       34.99        3.89 o
   6  -8   8        9.89        7.60        3.08 o
   7  -8   8       -1.49        0.56        1.64 o
  -6  -7   8       -0.42        0.22        2.49 o
  -5  -7   8       12.30       12.13        1.46 o
  -4  -7   8       30.51       28.53        1.76 o
  -3  -7   8       23.23       21.15        1.44 o
  -2  -7   8       21.68       21.40        1.33 o
  -1  -7   8       -0.38        0.76        0.68 o
   0  -7   8       92.30       88.96        3.27 o
   1  -7   8      149.54      143.29        4.78 o
   2  -7   8       77.36       74.39        4.37 o
   3  -7   8        2.14        1.65        1.59 o
   4  -7   8        4.78        4.33        1.97 o
   5  -7   8       43.02       40.31        4.09 o
   6  -7   8       36.01       35.23        4.26 o
   7  -7   8       22.18       26.80        4.02 o
  -7  -6   8       15.72       14.27        3.05 o
  -6  -6   8       27.10       26.98        3.14 o
  -5  -6   8        1.38        0.68        1.47 o
  -4  -6   8       11.40       10.43        1.24 o
  -3  -6   8      100.47       91.69        3.26 o
  -2  -6   8      108.01      105.05        3.35 o
  -1  -6   8       89.38       82.75        2.58 o
   0  -6   8        0.27        0.25        1.23 o
   1  -6   8        4.66        3.85        1.14 o
   2  -6   8       90.11       83.75        4.77 o
   3  -6   8       69.49       69.21        4.22 o
   4  -6   8       68.43       59.66        4.55 o
   5  -6   8        1.76        0.45        2.02 o
   6  -6   8       18.29       16.70        3.22 o
  -7  -5   8        3.52        4.10        2.32 o
  -6  -5   8       41.09       38.83        3.52 o
  -5  -5   8       32.15       26.53        2.83 o
  -4  -5   8       52.07       48.01        2.22 o
  -3  -5   8        6.63        5.72        0.93 o
  -2  -5   8       31.43       32.84        1.53 o
  -1  -5   8      128.38      124.72        3.32 o
   0  -5   8       58.33       59.30        1.95 o
   1  -5   8       65.64       61.29        2.68 o
   2  -5   8        4.94        3.35        1.00 o
   3  -5   8       17.92       15.25        1.54 o
   4  -5   8       87.35       86.55        3.49 o
   5  -5   8       66.14       62.59        3.21 o
   6  -5   8        6.69        4.01        2.53 o
   7  -5   8        7.00        3.37        3.05 o
  -7  -4   8        7.67        7.73        2.58 o
  -6  -4   8       -0.66        0.83        2.65 o
  -5  -4   8       18.44       14.89        2.24 o
  -4  -4   8       80.61       84.90        2.90 o
  -3  -4   8       62.86       62.08        2.31 o
  -2  -4   8       33.56       33.83        1.34 o
  -1  -4   8       14.26       13.36        0.97 o
   0  -4   8       46.45       44.08        1.72 o
   1  -4   8      172.09      172.99        4.17 o
   2  -4   8       64.53       62.54        2.57 o
   3  -4   8        5.34        6.23        1.15 o
   4  -4   8       20.48       18.22        1.82 o
   5  -4   8       44.67       45.40        2.63 o
   6  -4   8       30.71       41.14        3.57 o
   7  -4   8       25.29       28.16        3.95 o
  -7  -3   8       25.92       24.12        3.34 o
  -6  -3   8       29.34       28.21        3.04 o
  -5  -3   8        7.73        6.37        1.75 o
  -4  -3   8       25.72       22.70        2.29 o
  -3  -3   8       54.37       56.20        2.10 o
  -2  -3   8      114.31      118.74        2.90 o
  -1  -3   8       44.16       42.39        1.55 o
   0  -3   8        0.23        0.33        0.94 o
   1  -3   8        8.49        7.14        1.10 o
   2  -3   8      133.09      136.60        4.18 o
   3  -3   8      124.56      113.99        4.18 o
   4  -3   8       17.36       15.77        1.64 o
   5  -3   8        0.09        0.05        1.04 o
   6  -3   8        9.46       12.55        2.78 o
   7  -3   8       22.85       26.97        2.26 o
  -8  -2   8        6.10        0.01        2.89 o
  -7  -2   8        9.31        7.16        2.52 o
  -6  -2   8       35.44       34.75        3.23 o
  -5  -2   8       37.66       34.27        2.93 o
  -4  -2   8       26.81       29.47        2.26 o
  -3  -2   8       -0.10        0.03        0.51 o
  -2  -2   8       54.04       58.15        1.45 o
  -1  -2   8      146.52      159.78        2.67 o
   0  -2   8      105.48      113.07        2.67 o
   1  -2   8       10.81       10.63        0.74 o
   2  -2   8       14.32       12.94        1.24 o
   3  -2   8       94.03       95.72        3.40 o
   4  -2   8       89.24       86.68        4.90 o
   5  -2   8       70.45       69.22        2.81 o
   6  -2   8        4.46        2.82        1.50 o
   7  -2   8        1.51        5.74        2.84 o
  -8  -1   8       13.88       18.99        3.34 o
  -7  -1   8        3.25        1.63        2.19 o
  -6  -1   8        1.47        1.64        1.70 o
  -5  -1   8       39.27       34.21        3.02 o
  -4  -1   8      112.70      116.16        3.67 o
  -3  -1   8       78.76       85.23        2.69 o
  -2  -1   8        4.73        4.75        0.65 o
  -1  -1   8        5.09        6.58        0.73 o
   0  -1   8      348.52      345.01        6.41 o
   1  -1   8      259.67      265.60        4.43 o
   2  -1   8      120.42      121.08        2.96 o
   3  -1   8        2.56        3.29        0.97 o
   4  -1   8       28.50       24.92        1.79 o
   5  -1   8       59.83       55.84        2.56 o
   6  -1   8       34.89       37.04        3.96 o
   7  -1   8        6.96        9.00        3.09 o
  -8   0   8       19.68       26.64        3.55 o
  -7   0   8       27.83       26.53        3.42 o
  -6   0   8       34.54       34.57        3.30 o
  -5   0   8        4.73        5.26        1.54 o
  -4   0   8       29.75       32.51        1.28 o
  -3   0   8      133.29      147.14        4.03 o
  -2   0   8      133.86      144.08        3.28 o
  -1   0   8      141.31      148.40        3.49 o
   0   0   8       -0.39        0.09        0.50 o
   1   0   8       41.80       44.48        1.25 o
   2   0   8      176.00      173.32        3.19 o
   3   0   8       88.89       87.05        2.83 o
   4   0   8        8.56        7.52        1.93 o
   5   0   8        2.62        3.29        1.96 o
   6   0   8        7.64       11.98        2.70 o
   7   0   8       21.89       24.86        3.87 o
  -8   1   8       -1.61        0.46        2.46 o
  -7   1   8        5.90        6.61        2.51 o
  -6   1   8       67.99       63.46        4.31 o
  -5   1   8       48.43       49.23        1.77 o
  -4   1   8       15.24       14.66        1.03 o
  -3   1   8       22.12       22.45        1.09 o
  -2   1   8       76.70       77.19        2.11 o
  -1   1   8      180.49      192.00        4.21 o
   0   1   8       81.80       89.88        2.27 o
   1   1   8       16.68       15.00        1.02 o
   2   1   8       16.78       14.55        1.09 o
   3   1   8       71.15       70.22        2.75 o
   4   1   8       63.54       61.92        4.10 o
   5   1   8       23.19       21.77        2.98 o
   6   1   8        4.88        0.18        2.45 o
  -8   2   8       16.08       15.70        3.41 o
  -7   2   8        6.79        6.82        2.47 o
  -6   2   8       25.61       24.84        1.81 o
  -5   2   8      102.25       94.89        3.42 o
  -4   2   8       87.17       87.97        2.43 o
  -3   2   8       76.61       77.80        2.13 o
  -2   2   8       -0.36        0.08        0.49 o
  -1   2   8       35.75       35.86        1.29 o
   0   2   8      184.31      185.18        4.34 o
   1   2   8      120.89      119.95        3.13 o
   2   2   8       29.23       29.81        1.24 o
   3   2   8       -0.42        0.24        0.94 o
   4   2   8       26.50       21.39        2.91 o
   5   2   8       70.40       58.46        4.68 o
   6   2   8       19.63       22.88        3.23 o
  -8   3   8       35.52       34.00        4.23 o
  -7   3   8       38.90       36.31        2.39 o
  -6   3   8       17.44       17.78        1.63 o
  -5   3   8        4.73        5.46        1.08 o
  -4   3   8       19.68       19.18        1.38 o
  -3   3   8      235.25      235.98        5.20 o
  -2   3   8      123.78      122.27        3.09 o
  -1   3   8       25.17       24.60        1.11 o
   0   3   8       19.61       20.89        0.94 o
   1   3   8       93.80       94.83        2.57 o
   2   3   8       42.18       43.43        1.50 o
   3   3   8       24.61       23.95        1.27 o
   4   3   8       14.05       10.77        1.60 o
   5   3   8        8.32        7.21        2.32 o
   6   3   8       15.28       19.29        3.03 o
  -7   4   8       30.32       26.12        2.79 o
  -6   4   8       61.05       63.68        3.54 o
  -5   4   8       45.26       45.02        2.93 o
  -4   4   8       15.11       13.62        1.79 o
  -3   4   8       39.68       40.77        1.86 o
  -2   4   8       94.19       99.89        2.52 o
  -1   4   8      112.84      109.75        2.86 o
   0   4   8       40.57       40.88        1.31 o
   1   4   8        0.39        0.19        0.55 o
   2   4   8       17.08       16.03        1.09 o
   3   4   8       65.41       67.47        2.02 o
   4   4   8       46.93       43.66        2.45 o
   5   4   8        8.65       10.04        2.44 o
   6   4   8       -2.97        0.01        2.06 o
  -8   5   8        7.92        7.26        2.21 o
  -7   5   8       -1.21        0.45        1.57 o
  -6   5   8       18.26       17.20        2.29 o
  -5   5   8       67.96       70.10        3.72 o
  -4   5   8       93.54       91.39        4.34 o
  -3   5   8       44.66       41.91        1.95 o
  -2   5   8        0.64        0.47        1.19 o
  -1   5   8       31.40       31.06        1.28 o
   0   5   8       74.25       74.49        2.14 o
   1   5   8       91.12       90.56        2.35 o
   2   5   8       52.44       54.75        1.74 o
   3   5   8       23.21       21.79        1.31 o
   4   5   8       28.81       25.73        1.80 o
   5   5   8       27.31       27.83        3.20 o
  -8   6   8       27.18       22.70        3.15 o
  -7   6   8       23.28       25.44        2.73 o
  -6   6   8       14.40       14.03        2.28 o
  -5   6   8        2.50        1.05        1.59 o
  -4   6   8       17.51       16.14        2.12 o
  -3   6   8       86.57       85.70        2.95 o
  -2   6   8       51.59       51.90        2.12 o
  -1   6   8       11.81       10.05        0.89 o
   0   6   8       21.21       19.46        1.14 o
   1   6   8       44.79       44.19        1.58 o
   2   6   8       75.49       75.55        2.17 o
   3   6   8       15.85       14.96        1.20 o
   4   6   8        5.24        4.31        1.06 o
   5   6   8        5.87        3.96        2.27 o
  -7   7   8       15.77       21.84        2.63 o
  -6   7   8       46.53       46.63        3.48 o
  -5   7   8       16.69       16.90        2.30 o
  -4   7   8        3.00        1.22        1.58 o
  -3   7   8       21.90       23.86        1.54 o
  -2   7   8       48.07       44.91        2.06 o
  -1   7   8       90.60       84.42        2.50 o
   0   7   8       22.95       22.69        1.19 o
   1   7   8        0.36        1.08        0.93 o
   2   7   8       19.97       19.88        1.23 o
   3   7   8       29.10       28.59        1.80 o
   4   7   8       21.92       21.71        2.22 o
  -7   8   8       -0.28        0.12        2.03 o
  -6   8   8       16.77       18.36        2.58 o
  -5   8   8       58.89       64.78        3.78 o
  -4   8   8       51.21       52.60        3.45 o
  -3   8   8       12.25        9.55        1.33 o
  -2   8   8        6.18        6.06        1.06 o
  -1   8   8       45.27       45.16        1.64 o
   0   8   8       76.92       80.07        2.26 o
   1   8   8       49.01       46.83        2.10 o
   2   8   8        5.57        5.75        1.18 o
   3   8   8        8.88        9.92        1.77 o
   4   8   8       14.61       16.89        3.52 o
  -6   9   8        4.76        5.06        2.05 o
  -5   9   8        1.06        2.92        1.87 o
  -4   9   8       50.64       48.95        3.53 o
  -3   9   8      112.50      102.22        3.83 o
  -2   9   8       30.97       29.37        1.73 o
  -1   9   8        0.82        1.60        1.03 o
   0   9   8       19.90       20.72        1.43 o
   1   9   8       27.54       27.70        1.67 o
   2   9   8       33.85       33.96        2.53 o
   3   9   8        8.52        9.92        1.88 o
  -6  10   8       41.48       35.94        3.75 o
  -5  10   8        4.04        7.87        2.06 o
  -4  10   8        0.22        0.04        1.57 o
  -3  10   8       21.83       20.48        1.74 o
  -2  10   8       41.38       37.27        1.70 o
  -1  10   8       42.37       44.55        2.02 o
   0  10   8        7.06        6.20        1.54 o
   1  10   8        2.91        1.54        1.44 o
   2  10   8        8.34        8.69        1.90 o
  -5  11   8       30.63       33.04        3.29 o
  -4  11   8       21.59       21.97        2.76 o
  -3  11   8        1.21        2.41        1.14 o
  -2  11   8        5.61        5.66        1.60 o
  -1  11   8       23.67       22.31        2.16 o
   0  11   8       25.86       31.10        2.28 o
  -3  12   8       38.30       33.17        2.99 o
  -2  12   8       11.46       10.23        1.97 o
  -1 -13   9        2.45        0.01        2.02 o
   0 -13   9        6.88        4.73        2.30 o
   1 -13   9       12.17       11.59        1.66 o
   2 -13   9       20.55       20.20        2.90 o
   3 -13   9        7.68       13.54        2.44 o
  -3 -12   9        5.85        4.22        1.63 o
  -2 -12   9       15.28       19.20        1.82 o
  -1 -12   9        7.44       10.00        2.14 o
   0 -12   9        4.80        3.34        1.38 o
   1 -12   9        1.03        1.79        1.24 o
   2 -12   9       25.39       23.54        2.99 o
   3 -12   9       37.36       35.81        3.60 o
   4 -12   9       11.35       13.53        1.75 o
  -4 -11   9        5.87        6.68        1.73 o
  -3 -11   9        0.03        1.15        0.46 o
  -2 -11   9        4.65        5.78        1.34 o
  -1 -11   9       23.94       22.02        1.82 o
   0 -11   9       45.76       46.97        2.42 o
   1 -11   9       21.24       20.28        1.87 o
   2 -11   9        4.34        5.08        1.91 o
   3 -11   9        9.24       11.81        2.40 o
   4 -11   9       25.83       25.69        2.10 o
   5 -11   9       43.68       40.60        2.88 o
  -4 -10   9       27.74       23.17        2.55 o
  -3 -10   9       25.88       23.19        1.82 o
  -2 -10   9        6.46        8.27        1.29 o
  -1 -10   9       -0.58        0.11        1.07 o
   0 -10   9       37.26       38.49        2.23 o
   1 -10   9       62.76       64.41        2.86 o
   2 -10   9       34.99       28.71        3.16 o
   3 -10   9       25.07       22.31        2.96 o
   4 -10   9        4.08        2.34        2.11 o
   5 -10   9       28.62       23.51        3.81 o
   6 -10   9       19.27       22.23        2.41 o
  -5  -9   9        2.59        3.79        1.30 o
  -4  -9   9        3.69        2.69        1.08 o
  -3  -9   9       18.52       16.64        1.50 o
  -2  -9   9       66.78       64.88        2.76 o
  -1  -9   9       32.39       33.01        1.92 o
   0  -9   9        1.68        2.40        1.24 o
   1  -9   9       14.07       12.67        1.62 o
   2  -9   9       35.61       33.46        3.21 o
   3  -9   9      120.87      115.57        6.25 o
   4  -9   9       16.35       17.51        2.80 o
   5  -9   9        1.31        3.91        2.47 o
   6  -9   9       10.10        9.96        3.41 o
  -6  -8   9        7.83        7.56        2.42 o
  -5  -8   9       25.10       19.81        2.83 o
  -4  -8   9        7.71        7.11        1.23 o
  -3  -8   9        4.68        5.25        1.06 o
  -2  -8   9       36.44       30.76        1.99 o
  -1  -8   9       70.44       67.71        2.78 o
   0  -8   9       76.82       81.84        3.06 o
   1  -8   9       25.00       21.67        1.90 o
   2  -8   9        3.11        1.27        1.68 o
   3  -8   9       31.92       28.58        3.15 o
   4  -8   9       64.53       56.52        4.54 o
   5  -8   9       19.74       22.29        3.29 o
   6  -8   9        2.18        7.44        3.01 o
  -6  -7   9        1.20        0.03        2.03 o
  -5  -7   9       20.26       20.31        2.53 o
  -4  -7   9       39.90       37.38        2.03 o
  -3  -7   9       32.83       29.11        1.79 o
  -2  -7   9        4.24        5.37        1.01 o
  -1  -7   9        1.95        3.03        1.73 o
   0  -7   9       26.98       26.28        1.85 o
   1  -7   9      114.58      119.20        4.03 o
   2  -7   9       35.08       32.32        3.16 o
   3  -7   9        2.00        1.14        1.75 o
   4  -7   9        8.90        8.14        2.45 o
   5  -7   9       27.11       25.70        3.64 o
   6  -7   9       51.52       44.17        4.93 o
  -6  -6   9       15.57       12.65        2.69 o
  -5  -6   9       -2.70        0.27        1.38 o
  -4  -6   9       19.65       17.00        1.50 o
  -3  -6   9       74.91       71.39        2.73 o
  -2  -6   9       72.11       73.12        2.60 o
  -1  -6   9       11.43       12.41        1.28 o
   0  -6   9        2.98        2.11        1.07 o
   1  -6   9       42.49       37.40        2.30 o
   2  -6   9      105.19      101.82        5.40 o
   3  -6   9       85.75       76.45        4.94 o
   4  -6   9       13.11       11.98        2.51 o
   5  -6   9        0.52        1.66        3.24 o
   6  -6   9       35.72       31.00        4.14 o
  -7  -5   9       13.95       10.37        2.95 o
  -6  -5   9       30.07       28.72        3.19 o
  -5  -5   9       36.68       36.91        3.00 o
  -4  -5   9       22.84       20.50        1.57 o
  -3  -5   9        0.10        0.22        0.92 o
  -2  -5   9       90.00       88.83        3.00 o
  -1  -5   9      158.10      144.95        4.81 o
   0  -5   9       71.47       74.83        2.83 o
   1  -5   9        8.61        8.02        1.93 o
   2  -5   9        2.34        2.87        1.03 o
   3  -5   9       54.54       51.59        2.65 o
   4  -5   9       76.32       78.60        3.31 o
   5  -5   9       51.29       48.68        3.01 o
   6  -5   9        7.76        4.79        2.68 o
   7  -5   9        6.07        5.08        3.17 o
  -7  -4   9        0.14        3.63        1.60 o
  -6  -4   9       -0.47        0.67        2.23 o
  -5  -4   9       31.43       33.71        2.78 o
  -4  -4   9       62.11       62.54        3.57 o
  -3  -4   9       42.10       43.04        1.90 o
  -2  -4   9       31.47       34.77        1.56 o
  -1  -4   9       12.67       12.48        1.22 o
   0  -4   9       52.70       52.72        1.86 o
   1  -4   9      131.99      145.92        4.20 o
   2  -4   9       41.75       42.11        2.16 o
   3  -4   9        1.78        0.30        1.40 o
   4  -4   9       18.24       14.48        1.85 o
   5  -4   9       46.49       42.93        3.86 o
   6  -4   9       57.45       55.90        4.60 o
   7  -4   9        7.26        8.71        1.92 o
  -7  -3   9       23.97       21.16        3.40 o
  -6  -3   9       19.18       14.83        2.63 o
  -5  -3   9        4.72        5.32        1.69 o
  -4  -3   9       40.37       37.95        2.87 o
  -3  -3   9       38.39       39.87        1.79 o
  -2  -3   9       64.53       72.84        1.93 o
  -1  -3   9       28.59       30.54        1.32 o
   0  -3   9        0.25        0.13        0.63 o
   1  -3   9      105.75      114.68        3.59 o
   2  -3   9      139.80      137.41        4.47 o
   3  -3   9       93.50       87.32        3.54 o
   4  -3   9       15.56       16.82        1.73 o
   5  -3   9        4.96        4.44        2.13 o
   6  -3   9       23.52       24.01        2.13 o
   7  -3   9       18.57       22.20        2.18 o
  -8  -2   9       -1.01        0.12        2.61 o
  -7  -2   9       32.23       21.58        3.61 o
  -6  -2   9       35.16       32.28        3.31 o
  -5  -2   9       46.55       43.01        3.34 o
  -4  -2   9        3.39        3.76        1.40 o
  -3  -2   9        9.70        9.41        1.04 o
  -2  -2   9       56.35       66.42        1.77 o
  -1  -2   9      225.46      241.03        4.33 o
   0  -2   9       94.34       96.84        2.50 o
   1  -2   9        0.95        0.67        0.97 o
   2  -2   9       10.56        9.30        0.95 o
   3  -2   9       97.83       89.19        2.75 o
   4  -2   9       89.36       91.67        3.17 o
   5  -2   9       17.18       15.26        1.69 o
   6  -2   9       -1.21        0.01        1.45 o
   7  -2   9        6.12        9.64        3.24 o
  -8  -1   9       15.53       16.07        3.31 o
  -7  -1   9        0.11        1.15        1.43 o
  -6  -1   9        9.11       11.07        2.12 o
  -5  -1   9       46.26       39.15        3.35 o
  -4  -1   9       57.15       59.64        2.37 o
  -3  -1   9       70.63       71.60        2.56 o
  -2  -1   9        5.85        4.56        0.91 o
  -1  -1   9      113.15      112.86        3.67 o
   0  -1   9      220.85      229.68        4.30 o
   1  -1   9      139.14      162.87        3.35 o
   2  -1   9       51.78       54.57        1.75 o
   3  -1   9        1.04        2.08        1.29 o
   4  -1   9       67.19       64.29        2.69 o
   5  -1   9       41.83       43.41        2.20 o
   6  -1   9       27.46       32.18        3.84 o
   7  -1   9        1.97        2.40        3.06 o
  -8   0   9       19.62       16.44        3.46 o
  -7   0   9       34.82       30.39        3.74 o
  -6   0   9       10.80        9.97        2.27 o
  -5   0   9       -1.27        0.40        1.28 o
  -4   0   9       59.88       63.15        2.43 o
  -3   0   9      217.62      221.91        6.18 o
  -2   0   9      166.98      172.61        4.88 o
  -1   0   9        8.75        9.47        0.74 o
   0   0   9        1.65        3.11        0.71 o
   1   0   9       65.99       75.28        1.79 o
   2   0   9      170.75      170.55        4.69 o
   3   0   9      103.39      101.96        5.20 o
   4   0   9        6.25        7.08        2.03 o
   5   0   9       13.71       12.03        2.76 o
   6   0   9       22.22       18.91        3.51 o
  -8   1   9       -2.07        1.21        2.42 o
  -7   1   9       35.20       32.05        3.77 o
  -6   1   9       62.91       61.86        4.24 o
  -5   1   9       50.54       49.04        1.87 o
  -4   1   9        5.52        3.97        0.84 o
  -3   1   9       39.84       42.41        1.85 o
  -2   1   9       77.15       86.38        2.66 o
  -1   1   9      121.03      133.41        2.71 o
   0   1   9       55.54       58.36        1.81 o
   1   1   9       17.66       17.40        1.10 o
   2   1   9       30.73       32.57        1.49 o
   3   1   9       32.43       27.32        2.84 o
   4   1   9       58.49       49.44        4.11 o
   5   1   9        4.92        4.62        2.30 o
   6   1   9       -4.15        0.04        2.25 o
  -8   2   9        5.87        7.04        2.89 o
  -7   2   9        1.97        1.56        2.10 o
  -6   2   9       34.11       30.28        1.77 o
  -5   2   9       63.08       59.70        2.13 o
  -4   2   9      101.03      103.42        2.73 o
  -3   2   9        8.54        8.55        1.06 o
  -2   2   9        1.34        1.29        0.74 o
  -1   2   9       65.94       65.06        1.99 o
   0   2   9       89.33       95.98        2.49 o
   1   2   9      114.68      119.78        3.07 o
   2   2   9       10.28       10.75        1.07 o
   3   2   9        6.95        7.92        1.29 o
   4   2   9       31.14       31.02        3.18 o
   5   2   9       39.76       31.14        3.77 o
   6   2   9       17.27       20.45        3.27 o
  -8   3   9       22.97       22.26        3.67 o
  -7   3   9       33.14       29.95        2.31 o
  -6   3   9        6.42        5.92        1.31 o
  -5   3   9       -0.22        1.06        1.00 o
  -4   3   9      125.07      124.93        3.22 o
  -3   3   9      139.18      151.63        6.10 o
  -2   3   9       96.59      101.71        2.64 o
  -1   3   9        0.23        0.33        0.57 o
   0   3   9       14.71       14.18        1.02 o
   1   3   9      133.33      133.16        3.43 o
   2   3   9       67.87       66.45        2.03 o
   3   3   9       53.52       52.09        2.13 o
   4   3   9        0.69        0.39        3.17 o
   5   3   9       10.23       11.32        2.61 o
   6   3   9       21.91       26.31        3.38 o
  -7   4   9       45.74       45.90        3.41 o
  -6   4   9       43.70       41.40        3.11 o
  -5   4   9       44.11       38.07        2.92 o
  -4   4   9       -0.57        0.01        1.39 o
  -3   4   9        1.23        1.45        1.17 o
  -2   4   9      115.92      115.05        3.05 o
  -1   4   9      108.84      109.55        2.87 o
   0   4   9       28.86       28.62        1.35 o
   1   4   9        0.17        0.09        0.64 o
   2   4   9       27.83       27.82        1.37 o
   3   4   9       64.11       64.48        2.07 o
   4   4   9       46.68       42.62        3.71 o
   5   4   9        5.34        4.89        2.41 o
  -8   5   9        1.06        4.15        1.98 o
  -7   5   9       -0.92        0.18        3.34 o
  -6   5   9       24.29       21.36        2.56 o
  -5   5   9       64.97       63.71        3.69 o
  -4   5   9       21.37       23.01        2.22 o
  -3   5   9        8.67        8.62        1.20 o
  -2   5   9        0.29        0.31        0.68 o
  -1   5   9       66.77       67.32        2.05 o
   0   5   9       93.48       92.42        2.62 o
   1   5   9       58.40       58.00        1.95 o
   2   5   9        1.45        2.23        0.91 o
   3   5   9        9.32        8.36        1.08 o
   4   5   9       29.57       27.02        2.20 o
   5   5   9       23.06       21.34        3.15 o
  -7   6   9       28.15       28.77        3.01 o
  -6   6   9       10.78        7.34        2.11 o
  -5   6   9       14.06       13.91        2.15 o
  -4   6   9       76.54       82.79        4.05 o
  -3   6   9       79.99       79.80        2.93 o
  -2   6   9       38.82       36.28        1.56 o
  -1   6   9       -1.50        0.06        1.01 o
   0   6   9       21.56       20.04        1.24 o
   1   6   9       57.63       55.21        1.96 o
   2   6   9       69.25       73.54        2.15 o
   3   6   9       20.17       19.18        1.35 o
   4   6   9        0.38        0.43        1.39 o
  -7   7   9       41.28       39.46        3.59 o
  -6   7   9       27.96       29.54        2.93 o
  -5   7   9       13.59       13.44        2.22 o
  -4   7   9        1.17        1.60        1.56 o
  -3   7   9       31.50       31.73        2.74 o
  -2   7   9      106.02       94.73        2.94 o
  -1   7   9       63.25       59.32        2.04 o
   0   7   9        7.84        8.03        0.95 o
   1   7   9        5.04        4.69        0.92 o
   2   7   9       29.47       29.89        1.52 o
   3   7   9       32.94       33.07        1.95 o
   4   7   9       12.85       15.40        2.03 o
  -7   8   9        5.41        4.82        2.24 o
  -6   8   9       18.60       20.00        2.66 o
  -5   8   9       35.86       38.04        3.18 o
  -4   8   9       36.10       35.60        3.04 o
  -3   8   9       -1.02        0.89        1.52 o
  -2   8   9       15.63       13.86        1.19 o
  -1   8   9       64.73       66.22        2.10 o
   0   8   9       70.27       69.08        2.22 o
   1   8   9       20.37       19.90        1.58 o
   2   8   9        1.32        0.16        1.11 o
   3   8   9        6.39        5.43        1.85 o
  -6   9   9       -1.77        1.18        1.78 o
  -5   9   9       18.24       19.67        2.66 o
  -4   9   9       75.37       77.78        3.19 o
  -3   9   9       65.07       58.02        3.99 o
  -2   9   9       17.03       14.79        1.27 o
  -1   9   9        0.89        0.27        0.98 o
   0   9   9       12.10       13.24        1.37 o
   1   9   9       25.91       28.99        2.41 o
   2   9   9       21.65       24.34        2.32 o
  -5  10   9        2.86        6.29        2.08 o
  -4  10   9       -1.78        0.97        1.76 o
  -3  10   9       44.76       41.37        3.37 o
  -2  10   9       41.47       39.36        1.80 o
  -1  10   9       20.07       21.03        1.53 o
   0  10   9       -0.41        1.68        1.79 o
  -4  11   9       13.41       13.06        2.60 o
  -3  11   9       -0.15        0.02        1.26 o
  -2  11   9        4.84        4.51        1.63 o
  -1  11   9       31.21       27.80        2.59 o
   0  11   9       27.63       32.68        2.57 o
  -1 -13  10       -1.95        0.04        1.97 o
   0 -13  10        6.90        7.78        2.39 o
   1 -13  10       10.61       11.16        2.39 o
   2 -13  10       31.13       25.94        3.44 o
   3 -13  10        8.29        5.97        2.51 o
  -2 -12  10        8.26        8.14        2.01 o
  -1 -12  10        6.42        8.21        2.26 o
   0 -12  10        1.38        1.52        1.41 o
   1 -12  10        9.79        7.31        2.24 o
   2 -12  10       33.55       30.22        3.34 o
   3 -12  10       21.45       20.55        3.09 o
   4 -12  10        5.26        5.35        1.50 o
  -3 -11  10        1.90        1.01        1.51 o
  -2 -11  10       20.14       19.50        1.54 o
  -1 -11  10       40.54       39.09        2.33 o
   0 -11  10       35.96       33.77        2.32 o
   1 -11  10        6.50        3.35        2.03 o
   2 -11  10       -0.51        1.87        2.63 o
   3 -11  10       33.66       34.26        3.57 o
   4 -11  10       41.42       37.30        2.67 o
   5 -11  10       21.20       18.22        2.33 o
  -4 -10  10       17.90       16.17        1.75 o
  -3 -10  10       18.43       19.34        1.78 o
  -2 -10  10        6.00        5.80        1.37 o
  -1 -10  10        0.75        0.90        1.42 o
   0 -10  10       58.98       60.68        2.83 o
   1 -10  10       51.48       49.45        3.81 o
   2 -10  10       41.09       45.13        3.59 o
   3 -10  10       -1.13        0.51        1.76 o
   4 -10  10        6.75        5.18        2.51 o
   5 -10  10       52.03       39.71        5.02 o
  -5  -9  10        1.54        0.13        1.93 o
  -4  -9  10        5.08        2.78        1.28 o
  -3  -9  10       29.90       26.20        1.94 o
  -2  -9  10       19.54       20.83        1.74 o
  -1  -9  10       44.94       44.92        2.30 o
   0  -9  10       -0.48        0.34        1.19 o
   1  -9  10       20.27       20.83        2.61 o
   2  -9  10       64.70       70.81        4.30 o
   3  -9  10       40.56       39.20        3.69 o
   4  -9  10       21.16       16.21        3.16 o
   5  -9  10        1.38        1.21        2.61 o
   6  -9  10        6.10       11.72        3.55 o
  -5  -8  10       20.25       20.80        2.77 o
  -4  -8  10        6.22        6.89        1.28 o
  -3  -8  10        5.07        4.32        1.17 o
  -2  -8  10       45.70       43.34        2.33 o
  -1  -8  10       63.26       61.79        2.73 o
   0  -8  10       34.78       30.56        2.17 o
   1  -8  10       13.71       13.31        2.34 o
   2  -8  10        4.95        2.57        1.95 o
   3  -8  10       27.51       27.91        3.15 o
   4  -8  10       54.72       47.65        4.42 o
   5  -8  10       25.42       19.12        3.77 o
   6  -8  10        0.22        0.22        2.75 o
  -6  -7  10        8.47        7.17        2.41 o
  -5  -7  10       23.95       24.53        2.79 o
  -4  -7  10       28.01       26.35        1.81 o
  -3  -7  10       36.12       32.71        1.90 o
  -2  -7  10        1.63        1.85        1.74 o
  -1  -7  10       23.75       23.00        1.78 o
   0  -7  10       45.79       44.20        2.36 o
   1  -7  10       68.26       69.59        4.33 o
   2  -7  10       15.19       10.49        2.40 o
   3  -7  10       -0.05        1.47        0.80 o
   4  -7  10       14.64       13.12        2.84 o
   5  -7  10       52.38       50.99        4.78 o
   6  -7  10       27.77       29.66        4.17 o
  -6  -6  10        4.47        6.73        2.22 o
  -5  -6  10       -1.98        0.38        1.55 o
  -4  -6  10       19.08       16.66        2.32 o
  -3  -6  10       51.89       45.91        2.25 o
  -2  -6  10       48.94       50.32        2.23 o
  -1  -6  10       24.28       26.07        1.71 o
   0  -6  10        3.50        2.90        1.17 o
   1  -6  10       56.74       60.63        3.83 o
   2  -6  10      100.35      100.69        5.43 o
   3  -6  10       54.34       53.08        4.23 o
   4  -6  10        8.22        7.33        2.61 o
   5  -6  10        1.72        3.34        2.28 o
  -7  -5  10        7.05        7.10        2.66 o
  -6  -5  10       23.78       22.20        2.99 o
  -5  -5  10       31.51       34.14        2.82 o
  -4  -5  10       11.53        9.31        1.89 o
  -3  -5  10        4.19        3.80        0.98 o
  -2  -5  10       79.31       80.30        2.88 o
  -1  -5  10       87.25       95.52        3.17 o
   0  -5  10       41.09       38.53        3.20 o
   1  -5  10        2.28        3.65        1.78 o
   2  -5  10        1.79        2.14        1.37 o
   3  -5  10      107.96      108.66        4.02 o
   4  -5  10       81.61       76.54        3.57 o
   5  -5  10       35.22       33.73        2.68 o
   6  -5  10        0.06        0.04        1.20 o
  -7  -4  10       -0.57        0.15        3.35 o
  -6  -4  10        6.52        3.83        2.10 o
  -5  -4  10       35.21       30.83        2.98 o
  -4  -4  10       43.89       46.28        3.01 o
  -3  -4  10       60.99       58.78        3.49 o
  -2  -4  10        0.28        1.03        1.14 o
  -1  -4  10       38.65       43.75        2.00 o
   0  -4  10      135.35      134.93        4.32 o
   1  -4  10       57.22       63.78        2.51 o
   2  -4  10       31.43       35.66        1.97 o
   3  -4  10        3.54        1.41        1.26 o
   4  -4  10       36.69       27.26        2.52 o
   5  -4  10       56.26       49.65        4.44 o
   6  -4  10       19.96       25.78        3.58 o
   7  -4  10        4.34        4.20        1.98 o
  -7  -3  10       29.26       17.52        3.58 o
  -6  -3  10       11.98        9.92        2.36 o
  -5  -3  10       -2.14        0.23        1.33 o
  -4  -3  10       43.96       44.06        3.00 o
  -3  -3  10       62.26       65.31        3.50 o
  -2  -3  10       38.01       42.80        1.81 o
  -1  -3  10       40.03       39.64        2.02 o
   0  -3  10        4.72        4.02        0.83 o
   1  -3  10      127.24      129.49        3.22 o
   2  -3  10      178.19      187.68        5.51 o
   3  -3  10       46.27       46.49        2.52 o
   4  -3  10        0.80        0.11        1.02 o
   5  -3  10        6.23        5.15        1.50 o
   6  -3  10       19.19       24.08        2.09 o
   7  -3  10       27.94       30.46        2.31 o
  -7  -2  10       13.58       13.24        3.01 o
  -6  -2  10       32.34       31.16        3.24 o
  -5  -2  10       41.80       43.63        3.16 o
  -4  -2  10        1.25        3.31        1.26 o
  -3  -2  10       21.07       23.25        1.46 o
  -2  -2  10       76.60       79.47        2.76 o
  -1  -2  10      132.13      146.00        3.26 o
   0  -2  10      112.98      113.47        2.93 o
   1  -2  10       -0.82        0.10        0.95 o
   2  -2  10       46.78       48.92        1.78 o
   3  -2  10      136.73      135.03        3.56 o
   4  -2  10       47.97       47.71        2.41 o
   5  -2  10       13.90       11.02        1.72 o
   6  -2  10        3.13        1.45        1.61 o
  -8  -1  10        5.78        7.44        2.85 o
  -7  -1  10        3.47        0.01        2.29 o
  -6  -1  10       16.88       13.46        2.66 o
  -5  -1  10       68.35       64.54        4.18 o
  -4  -1  10       45.54       44.59        2.14 o
  -3  -1  10       36.06       37.06        1.81 o
  -2  -1  10       20.69       19.23        1.46 o
  -1  -1  10       97.47      108.03        3.40 o
   0  -1  10      225.48      238.38        5.02 o
   1  -1  10       30.21       33.55        1.46 o
   2  -1  10       19.82       18.74        1.24 o
   3  -1  10       -1.15        0.73        1.14 o
   4  -1  10       43.22       40.08        2.27 o
   5  -1  10       64.46       59.12        4.80 o
   6  -1  10       14.49       18.09        3.37 o
  -8   0  10       18.85       21.60        3.60 o
  -7   0  10       21.95       23.69        3.36 o
  -6   0  10        6.60        5.74        2.15 o
  -5   0  10       44.14       43.62        3.33 o
  -4   0  10       52.98       56.78        2.31 o
  -3   0  10      140.76      153.44        4.36 o
  -2   0  10       63.42       69.21        2.43 o
  -1   0  10        5.68        5.97        1.11 o
   0   0  10       26.03       25.42        1.70 o
   1   0  10       92.02      103.81        3.32 o
   2   0  10       76.71       82.35        4.21 o
   3   0  10       33.60       30.77        3.02 o
   4   0  10        0.96        0.31        3.78 o
   5   0  10       18.60       17.12        3.09 o
   6   0  10       37.08       35.79        4.28 o
  -8   1  10        4.49        5.12        2.90 o
  -7   1  10       30.54       32.64        3.66 o
  -6   1  10       54.70       58.85        3.95 o
  -5   1  10       29.11       29.79        1.51 o
  -4   1  10        6.83        7.23        1.14 o
  -3   1  10       72.92       74.00        2.74 o
  -2   1  10      147.30      156.68        4.51 o
  -1   1  10       87.58       89.95        3.17 o
   0   1  10       64.82       67.00        1.80 o
   1   1  10        2.85        4.31        0.97 o
   2   1  10       61.90       66.00        3.83 o
   3   1  10       56.22       56.70        3.83 o
   4   1  10       37.49       33.49        3.52 o
   5   1  10        6.07        6.01        2.54 o
   6   1  10        3.13        2.86        2.75 o
  -8   2  10        3.54        6.49        2.80 o
  -7   2  10        0.57        0.70        3.13 o
  -6   2  10       29.09       26.78        1.68 o
  -5   2  10       67.83       66.18        2.24 o
  -4   2  10       93.53      101.23        3.34 o
  -3   2  10       10.35       10.30        1.16 o
  -2   2  10       11.11        9.81        1.16 o
  -1   2  10       62.06       64.19        2.01 o
   0   2  10       98.47       99.34        2.75 o
   1   2  10       23.42       23.22        1.33 o
   2   2  10        6.65        4.88        1.22 o
   3   2  10       12.50       12.75        2.28 o
   4   2  10       38.14       34.04        3.58 o
   5   2  10       34.26       34.18        3.81 o
   6   2  10        7.02        7.19        2.90 o
  -7   3  10       16.27       16.76        1.58 o
  -6   3  10       -1.55        0.46        1.07 o
  -5   3  10       27.45       24.87        1.86 o
  -4   3  10       33.29       39.15        1.84 o
  -3   3  10       47.75       50.62        3.09 o
  -2   3  10       53.69       58.76        3.20 o
  -1   3  10        0.33        0.42        0.94 o
   0   3  10       39.50       40.53        1.59 o
   1   3  10       67.17       64.29        2.23 o
   2   3  10       86.35       92.19        2.69 o
   3   3  10       15.44       14.40        1.69 o
   4   3  10        4.09        2.83        2.23 o
   5   3  10       28.68       19.97        3.65 o
  -7   4  10       30.30       30.24        2.30 o
  -6   4  10       35.48       31.99        2.23 o
  -5   4  10       17.98       15.98        1.68 o
  -4   4  10       -1.31        0.33        0.95 o
  -3   4  10       30.03       27.52        2.56 o
  -2   4  10      148.74      145.36        4.56 o
  -1   4  10       68.39       71.99        2.14 o
   0   4  10       13.74       11.80        1.08 o
   1   4  10        9.05        7.12        1.03 o
   2   4  10       64.95       66.75        2.29 o
   3   4  10       71.38       69.52        2.64 o
   4   4  10       33.91       28.04        3.50 o
   5   4  10        1.23        4.36        2.39 o
  -7   5  10        4.56        4.02        1.94 o
  -6   5  10       27.11       23.95        2.75 o
  -5   5  10       78.53       80.76        3.12 o
  -4   5  10       47.87       48.76        2.31 o
  -3   5  10        1.44        0.63        1.41 o
  -2   5  10       19.57       20.30        1.47 o
  -1   5  10       62.72       60.98        2.05 o
   0   5  10       87.66       83.14        2.59 o
   1   5  10       54.69       48.98        2.02 o
   2   5  10        1.71        1.07        1.11 o
   3   5  10       18.96       17.18        1.61 o
   4   5  10       23.39       19.80        3.10 o
   5   5  10       21.92       20.11        3.23 o
  -7   6  10       12.61       16.62        2.49 o
  -6   6  10        1.06        0.28        1.70 o
  -5   6  10       21.04       18.79        1.86 o
  -4   6  10       74.94       74.75        2.98 o
  -3   6  10       55.81       49.27        3.55 o
  -2   6  10       11.02        8.97        1.28 o
  -1   6  10       -0.07        0.06        0.87 o
   0   6  10       41.09       39.04        1.71 o
   1   6  10       78.66       72.61        2.50 o
   2   6  10       43.43       46.73        1.86 o
   3   6  10        1.30        2.74        1.00 o
   4   6  10        0.97        2.72        4.02 o
  -7   7  10       25.23       29.13        3.13 o
  -6   7  10       32.39       32.69        3.17 o
  -5   7  10        9.72        7.28        1.58 o
  -4   7  10        4.48        4.50        1.32 o
  -3   7  10       56.06       57.36        3.66 o
  -2   7  10       92.68       90.31        3.31 o
  -1   7  10       69.85       70.85        2.25 o
   0   7  10       -0.08        0.45        1.12 o
   1   7  10       13.47       13.20        1.19 o
   2   7  10       21.16       22.31        1.43 o
   3   7  10       25.72       28.52        1.87 o
  -6   8  10       40.62       40.39        3.59 o
  -5   8  10       42.71       38.89        2.49 o
  -4   8  10       24.17       20.75        2.87 o
  -3   8  10        0.39        0.73        2.04 o
  -2   8  10       21.76       18.94        1.66 o
  -1   8  10       68.08       68.11        2.26 o
   0   8  10       36.55       35.21        1.67 o
   1   8  10        6.03        6.52        1.26 o
   2   8  10        1.35        1.59        1.58 o
   3   8  10        6.13        6.69        1.89 o
  -6   9  10        5.50        4.31        2.24 o
  -5   9  10       17.14       17.93        1.95 o
  -4   9  10       63.60       62.65        4.22 o
  -3   9  10       32.58       30.71        3.10 o
  -2   9  10        4.23        2.56        1.18 o
  -1   9  10        5.73        4.98        1.01 o
   0   9  10       23.98       21.09        1.79 o
   1   9  10       34.77       38.74        2.79 o
   2   9  10        5.92        8.90        1.82 o
  -5  10  10        3.18        3.97        1.55 o
  -4  10  10       14.80       11.48        2.62 o
  -3  10  10       41.20       35.19        3.35 o
  -2  10  10       42.95       41.27        2.27 o
  -1  10  10       10.50       14.17        2.03 o
   0  10  10        2.06        0.32        1.70 o
   1  10  10        4.93        6.96        1.77 o
  -3  11  10       -0.35        0.98        2.11 o
  -2  11  10       13.64       14.46        2.19 o
  -1  11  10       18.36       24.26        2.45 o
   0 -13  11       15.22       11.69        2.60 o
   1 -13  11       40.62       34.52        3.74 o
   2 -13  11       12.32       10.68        2.69 o
  -2 -12  11       19.52       22.35        2.63 o
  -1 -12  11        7.49        7.48        1.64 o
   0 -12  11       -0.72        0.01        2.99 o
   1 -12  11       20.10       18.81        2.84 o
   2 -12  11       17.82       14.52        2.93 o
   3 -12  11       27.77       26.48        3.57 o
   4 -12  11        7.18        8.21        1.69 o
  -3 -11  11       -2.08        0.09        1.75 o
  -2 -11  11        5.82        5.85        1.47 o
  -1 -11  11       30.47       27.74        2.23 o
   0 -11  11       32.10       26.64        2.35 o
   1 -11  11        1.87        1.19        1.96 o
   2 -11  11        5.56        4.66        2.23 o
   3 -11  11       30.65       23.79        3.60 o
   4 -11  11       51.21       44.26        4.60 o
  -4 -10  11       12.91       10.76        1.74 o
  -3 -10  11       10.00        8.09        1.67 o
  -2 -10  11        0.27        1.61        1.57 o
  -1 -10  11       17.98       18.04        1.84 o
   0 -10  11       63.15       56.96        4.29 o
   1 -10  11       50.50       55.05        3.95 o
   2 -10  11       19.16       16.25        2.82 o
   3 -10  11       -2.74        0.16        1.77 o
   4 -10  11       28.69       23.95        3.88 o
   5 -10  11       25.30       27.64        4.18 o
  -5  -9  11       -3.63        0.79        1.80 o
  -4  -9  11       10.04        8.98        2.36 o
  -3  -9  11       49.32       46.64        2.54 o
  -2  -9  11       44.90       39.42        2.44 o
  -1  -9  11        5.20        4.79        1.39 o
   0  -9  11       -0.63        0.74        2.89 o
   1  -9  11       17.26       16.11        2.64 o
   2  -9  11       52.82       55.94        4.12 o
   3  -9  11       30.33       26.69        3.47 o
   4  -9  11        2.75        3.66        2.50 o
   5  -9  11        6.74        1.79        3.08 o
  -5  -8  11       11.31       10.35        2.43 o
  -4  -8  11        4.16        6.61        1.87 o
  -3  -8  11        9.67        9.18        1.39 o
  -2  -8  11       44.13       41.96        2.41 o
  -1  -8  11       24.69       25.05        1.93 o
   0  -8  11       28.64       24.42        3.01 o
   1  -8  11        7.69        8.61        2.23 o
   2  -8  11       15.84       17.59        2.60 o
   3  -8  11       42.16       40.71        3.96 o
   4  -8  11       50.96       48.88        4.62 o
   5  -8  11       18.02       12.33        3.70 o
   6  -8  11        1.57        0.12        3.33 o
  -6  -7  11        2.68        3.68        2.31 o
  -5  -7  11       26.89       23.93        3.02 o
  -4  -7  11       46.81       41.40        3.50 o
  -3  -7  11       10.42       11.04        1.35 o
  -2  -7  11       -0.90        0.68        1.32 o
  -1  -7  11       34.17       31.99        2.10 o
   0  -7  11       58.99       61.53        3.93 o
   1  -7  11       64.15       62.78        4.27 o
   2  -7  11       10.23        8.04        2.31 o
   3  -7  11        0.55        1.28        3.00 o
   4  -7  11       28.19       26.82        3.77 o
   5  -7  11       45.22       37.13        4.76 o
   6  -7  11       30.09       26.87        4.55 o
  -6  -6  11        6.47        6.47        2.35 o
  -5  -6  11        3.18        2.32        1.79 o
  -4  -6  11       28.44       26.87        2.73 o
  -3  -6  11       26.51       23.21        2.57 o
  -2  -6  11       50.78       48.38        2.41 o
  -1  -6  11        8.49        9.95        2.13 o
   0  -6  11       14.03       13.68        2.26 o
   1  -6  11       56.95       59.63        3.99 o
   2  -6  11       67.89       73.60        4.56 o
   3  -6  11       15.49       13.26        2.87 o
   4  -6  11        0.96        1.22        4.64 o
   5  -6  11        8.82        6.03        2.99 o
  -7  -5  11       10.43        8.87        2.80 o
  -6  -5  11       19.17       18.84        2.86 o
  -5  -5  11       12.86       12.49        2.25 o
  -4  -5  11        0.94        2.10        2.89 o
  -3  -5  11       20.91       21.35        2.28 o
  -2  -5  11       50.91       51.20        3.48 o
  -1  -5  11       75.65       82.49        4.54 o
   0  -5  11       35.93       31.48        3.13 o
   1  -5  11        1.37        1.90        1.78 o
   2  -5  11       42.90       46.85        2.35 o
   3  -5  11       98.44       89.26        3.92 o
   4  -5  11       85.12       78.95        3.82 o
   5  -5  11       23.76       19.89        2.44 o
   6  -5  11       -1.46        1.71        2.62 o
  -7  -4  11       -1.51        0.97        2.18 o
  -6  -4  11       12.31        9.15        2.47 o
  -5  -4  11       29.78       34.85        2.82 o
  -4  -4  11       60.71       62.35        3.72 o
  -3  -4  11       18.31       19.75        2.19 o
  -2  -4  11        1.72        2.06        1.45 o
  -1  -4  11       68.77       75.58        4.18 o
   0  -4  11      166.82      169.91        5.17 o
   1  -4  11       68.09       68.04        2.19 o
   2  -4  11       33.39       33.64        2.15 o
   3  -4  11        2.00        2.34        1.41 o
   4  -4  11       66.28       60.98        3.34 o
   5  -4  11       43.58       44.44        2.60 o
   6  -4  11        8.97       12.06        1.93 o
  -7  -3  11       20.66       17.80        3.34 o
  -6  -3  11        3.98        3.71        2.01 o
  -5  -3  11        1.82        4.64        1.66 o
  -4  -3  11       34.93       35.45        2.86 o
  -3  -3  11       67.88       60.20        3.87 o
  -2  -3  11       68.55       72.29        2.70 o
  -1  -3  11        8.36        8.93        1.26 o
   0  -3  11       50.25       46.36        1.83 o
   1  -3  11       80.93       82.42        2.46 o
   2  -3  11      110.11      119.37        3.03 o
   3  -3  11       25.28       21.26        1.57 o
   4  -3  11        2.67        2.97        1.38 o
   5  -3  11       21.41       21.07        2.09 o
   6  -3  11       14.11       15.65        2.05 o
  -7  -2  11       18.59       16.80        3.26 o
  -6  -2  11       39.26       33.93        3.52 o
  -5  -2  11       12.63       12.22        2.10 o
  -4  -2  11        0.30        0.16        1.42 o
  -3  -2  11       58.61       59.99        2.48 o
  -2  -2  11       97.48      102.15        3.40 o
  -1  -2  11      116.34      127.52        3.04 o
   0  -2  11       13.78       13.13        1.08 o
   1  -2  11        0.37        0.17        1.26 o
   2  -2  11       69.07       73.79        2.28 o
   3  -2  11       80.37       80.07        2.98 o
   4  -2  11       55.64       53.48        2.62 o
   5  -2  11        2.33        2.10        2.47 o
   6  -2  11       -0.72        1.52        4.72 o
  -7  -1  11       -0.62        0.78        3.62 o
  -6  -1  11       33.88       38.41        3.26 o
  -5  -1  11       51.87       51.60        3.66 o
  -4  -1  11       58.16       66.24        2.52 o
  -3  -1  11        9.20        8.34        1.20 o
  -2  -1  11       25.25       25.11        1.65 o
  -1  -1  11       87.01       87.81        3.23 o
   0  -1  11       87.21       89.62        2.46 o
   1  -1  11       76.60       82.89        2.33 o
   2  -1  11       -0.11        0.22        1.61 o
   3  -1  11        2.67        4.62        1.09 o
   4  -1  11       51.26       45.96        2.45 o
   5  -1  11       48.30       45.74        4.48 o
   6  -1  11       11.88       10.00        3.27 o
  -8   0  11       16.62       23.22        3.36 o
  -7   0  11        9.59        9.84        2.81 o
  -6   0  11        2.06        0.07        1.81 o
  -5   0  11       14.70       13.35        2.21 o
  -4   0  11       77.59       81.83        3.00 o
  -3   0  11      114.02      126.09        3.81 o
  -2   0  11       22.80       20.99        1.60 o
  -1   0  11        2.44        2.59        1.01 o
   0   0  11       37.20       34.56        2.05 o
   1   0  11      157.42      163.19        7.05 o
   2   0  11       22.97       24.05        2.51 o
   3   0  11        5.74        6.47        1.92 o
   4   0  11        3.44        3.17        2.02 o
   5   0  11       22.97       20.29        3.54 o
   6   0  11       22.19       21.13        3.90 o
  -8   1  11       12.50       12.71        3.25 o
  -7   1  11       23.02       26.59        3.33 o
  -6   1  11       37.74       36.10        3.40 o
  -5   1  11       30.53       32.88        2.02 o
  -4   1  11       10.34       11.38        1.32 o
  -3   1  11       79.15       84.49        2.96 o
  -2   1  11      135.42      152.97        4.34 o
  -1   1  11       58.48       65.21        2.55 o
   0   1  11       15.84       13.59        2.10 o
   1   1  11       11.38       12.09        1.96 o
   2   1  11       47.55       54.03        3.40 o
   3   1  11       77.04       86.91        4.58 o
   4   1  11       28.87       25.00        3.34 o
   5   1  11        0.29        0.85        2.55 o
   6   1  11        3.61        2.18        2.92 o
  -8   2  11        4.80        2.72        2.85 o
  -7   2  11        0.64        2.57        3.52 o
  -6   2  11       40.73       39.89        1.88 o
  -5   2  11       83.74       85.25        3.31 o
  -4   2  11       26.82       25.37        1.84 o
  -3   2  11       15.16       20.05        1.39 o
  -2   2  11        1.49        2.88        1.32 o
  -1   2  11       69.91       70.27        3.93 o
   0   2  11       96.34       96.78        3.34 o
   1   2  11       49.56       46.48        2.34 o
   2   2  11        1.46        0.55        1.71 o
   3   2  11       31.19       31.49        3.15 o
   4   2  11       44.34       40.67        3.93 o
   5   2  11       37.67       37.65        4.22 o
  -7   3  11        8.04       10.28        2.53 o
  -6   3  11        0.82        0.14        0.94 o
  -5   3  11       29.18       27.28        1.94 o
  -4   3  11       33.08       28.26        2.83 o
  -3   3  11       36.32       35.19        2.85 o
  -2   3  11       19.16       21.03        2.16 o
  -1   3  11        0.56        0.31        0.98 o
   0   3  11       78.90       76.15        2.94 o
   1   3  11       96.88       93.97        3.50 o
   2   3  11       35.96       37.65        2.16 o
   3   3  11        1.54        3.91        1.98 o
   4   3  11        3.53        1.48        2.27 o
   5   3  11       25.48       17.88        3.70 o
  -7   4  11       26.15       27.14        2.22 o
  -6   4  11       27.80       27.77        2.13 o
  -5   4  11        4.14        4.40        1.32 o
  -4   4  11       19.24       15.14        2.44 o
  -3   4  11       66.95       68.88        3.91 o
  -2   4  11      115.13      112.70        5.50 o
  -1   4  11       39.34       33.75        2.02 o
   0   4  11       -0.60        0.07        0.69 o
   1   4  11       16.57       13.98        1.27 o
   2   4  11       43.53       43.62        2.35 o
   3   4  11       55.58       64.01        3.99 o
   4   4  11       13.22       14.43        2.80 o
   5   4  11        1.79        0.00        2.53 o
  -7   5  11       19.80       16.10        2.08 o
  -6   5  11       35.16       32.51        2.37 o
  -5   5  11       48.94       50.35        2.51 o
  -4   5  11       31.38       30.69        2.88 o
  -3   5  11        0.68        2.04        2.44 o
  -2   5  11       62.78       59.81        3.76 o
  -1   5  11      100.58       98.24        3.53 o
   0   5  11       77.59       75.84        2.46 o
   1   5  11       25.76       20.82        1.50 o
   2   5  11       -0.12        0.16        1.10 o
   3   5  11       31.05       31.72        2.23 o
   4   5  11       43.02       36.44        3.90 o
  -7   6  11        5.99        7.42        1.69 o
  -6   6  11       -0.38        0.18        1.80 o
  -5   6  11       34.73       32.28        2.24 o
  -4   6  11       73.79       74.12        4.42 o
  -3   6  11       62.67       55.93        3.88 o
  -2   6  11        6.97        5.50        1.84 o
  -1   6  11        1.34        2.61        0.92 o
   0   6  11       63.35       59.19        2.21 o
   1   6  11       66.77       62.13        2.32 o
   2   6  11       27.45       28.72        1.64 o
   3   6  11        1.18        0.71        1.88 o
   4   6  11        5.51        6.00        2.37 o
  -7   7  11       16.94       18.46        2.15 o
  -6   7  11       28.69       28.19        2.30 o
  -5   7  11        1.72        0.98        1.35 o
  -4   7  11       14.69       16.90        2.47 o
  -3   7  11       78.70       72.82        4.53 o
  -2   7  11       48.03       46.08        2.36 o
  -1   7  11       20.13       19.65        1.37 o
   0   7  11       -1.61        0.36        1.11 o
   1   7  11       16.22       14.53        1.31 o
   2   7  11       22.52       21.57        1.57 o
   3   7  11       12.54       16.36        1.73 o
  -6   8  11       31.63       31.02        2.47 o
  -5   8  11       34.57       28.64        3.55 o
  -4   8  11       17.47       14.47        2.70 o
  -3   8  11        1.39        1.58        1.79 o
  -2   8  11       38.83       36.47        2.19 o
  -1   8  11       50.39       49.60        2.02 o
   0   8  11       33.55       31.59        1.69 o
   1   8  11        0.60        0.20        0.88 o
   2   8  11        3.65        4.65        1.78 o
  -5   9  11       37.75       36.25        3.77 o
  -4   9  11       42.76       43.81        3.60 o
  -3   9  11       24.06       19.46        2.86 o
  -2   9  11        0.98        2.65        1.56 o
  -1   9  11        6.75        8.88        1.15 o
   0   9  11       30.66       32.10        2.82 o
   1   9  11       25.12       32.09        2.60 o
  -4  10  11       14.67       12.97        2.67 o
  -3  10  11       23.68       25.15        2.92 o
  -2  10  11       26.15       26.85        2.02 o
  -1  10  11        3.88        4.99        1.86 o
   0  10  11       -1.43        0.18        1.58 o
   0 -13  12       32.08       27.81        3.39 o
   1 -13  12       14.69       12.20        2.78 o
  -2 -12  12       14.70       15.16        1.87 o
  -1 -12  12        3.55        6.59        2.33 o
   0 -12  12        2.31        2.25        2.04 o
   1 -12  12       16.67       15.49        2.75 o
   2 -12  12       41.78       34.30        4.00 o
   3 -12  12       18.28       23.71        3.32 o
  -3 -11  12        2.71        2.09        2.43 o
  -2 -11  12       12.67       10.72        1.78 o
  -1 -11  12       20.38       21.71        2.93 o
   0 -11  12       25.32       24.64        3.14 o
   1 -11  12       -1.81        1.77        1.91 o
   2 -11  12       18.14       18.00        3.02 o
   3 -11  12       23.80       22.35        3.44 o
   4 -11  12       19.77       17.50        3.61 o
  -4 -10  12        9.96       12.39        2.90 o
  -3 -10  12        3.47        3.83        2.49 o
  -2 -10  12        1.61        0.33        2.14 o
  -1 -10  12       18.66       18.86        2.73 o
   0 -10  12       24.71       25.22        3.23 o
   1 -10  12       28.20       31.77        3.24 o
   2 -10  12        2.41        2.12        2.03 o
   3 -10  12       -0.43        0.97        2.61 o
   4 -10  12       16.23       14.29        3.47 o
   5 -10  12       41.17       31.92        5.00 o
  -5  -9  12        4.10        4.02        2.29 o
  -4  -9  12       15.91       15.14        2.76 o
  -3  -9  12       26.37       28.95        3.35 o
  -2  -9  12       25.33       29.55        3.22 o
  -1  -9  12       -1.36        0.69        1.78 o
   0  -9  12       13.28       12.86        2.56 o
   1  -9  12       40.01       41.25        3.70 o
   2  -9  12       42.06       36.01        3.80 o
   3  -9  12       24.95       22.51        3.45 o
   4  -9  12       -0.31        0.87        2.77 o
   5  -9  12       14.27       13.32        3.81 o
  -5  -8  12       11.91       11.14        2.57 o
  -4  -8  12       -0.45        0.04        2.40 o
  -3  -8  12       10.93        9.84        2.48 o
  -2  -8  12       48.67       47.97        4.04 o
  -1  -8  12       52.22       44.32        3.97 o
   0  -8  12       14.26       17.83        2.57 o
   1  -8  12       -0.27        0.09        1.94 o
   2  -8  12       15.40       16.80        2.77 o
   3  -8  12       64.21       62.04        4.83 o
   4  -8  12       35.38       30.07        4.29 o
   5  -8  12        7.38        6.44        3.39 o
  -6  -7  12        1.52        2.55        2.22 o
  -5  -7  12       22.70       19.36        2.97 o
  -4  -7  12       28.94       28.21        2.95 o
  -3  -7  12       13.44       13.38        2.39 o
  -2  -7  12        4.56        1.72        2.20 o
  -1  -7  12       27.68       27.58        3.05 o
   0  -7  12       33.41       31.40        3.28 o
   1  -7  12       46.54       44.85        3.78 o
   2  -7  12        8.56        6.71        2.42 o
   3  -7  12        9.65        6.12        2.61 o
   4  -7  12       40.96       34.39        4.41 o
   5  -7  12       44.81       44.26        5.17 o
  -6  -6  12       -0.06        0.16        1.00 o
  -5  -6  12        0.00        0.93        0.01 o
  -4  -6  12       26.57       25.29        2.78 o
  -3  -6  12       29.30       28.70        2.83 o
  -2  -6  12       33.18       32.90        3.23 o
  -1  -6  12       -1.78        1.06        1.49 o
   0  -6  12       35.89       30.95        3.23 o
   1  -6  12       88.93       90.42        5.32 o
   2  -6  12       38.87       46.42        3.69 o
   3  -6  12       21.87       16.75        3.25 o
   4  -6  12        0.65        0.11        3.97 o
   5  -6  12       19.82       12.15        3.65 o
  -6  -5  12       25.75       19.64        3.21 o
  -5  -5  12        9.05       10.77        2.19 o
  -4  -5  12        7.40        3.58        1.93 o
  -3  -5  12       29.27       28.55        2.66 o
  -2  -5  12       52.45       50.53        3.77 o
  -1  -5  12       73.25       72.74        4.55 o
   0  -5  12       18.04       13.41        2.48 o
   1  -5  12        7.79        8.48        2.24 o
   2  -5  12       58.43       62.34        2.87 o
   3  -5  12      116.26      108.40        4.46 o
   4  -5  12       23.86       17.92        2.44 o
   5  -5  12        0.86        0.65        4.27 o
   6  -5  12        2.30        2.90        1.80 o
  -7  -4  12       -0.11        1.01        1.51 o
  -6  -4  12        9.32       10.01        2.44 o
  -5  -4  12       34.83       31.05        3.15 o
  -4  -4  12       41.33       38.02        3.19 o
  -3  -4  12        6.99        9.27        1.73 o
  -2  -4  12       33.58       29.73        3.10 o
  -1  -4  12       77.98       79.98        4.68 o
   0  -4  12      116.49      119.42        4.06 o
   1  -4  12       70.56       68.04        2.32 o
   2  -4  12       12.92       12.54        1.26 o
   3  -4  12       34.80       35.98        1.90 o
   4  -4  12       78.27       79.06        2.80 o
   5  -4  12       37.32       40.16        2.58 o
   6  -4  12        9.61       10.37        2.16 o
  -7  -3  12        5.39        7.63        2.68 o
  -6  -3  12        1.07        1.39        2.06 o
  -5  -3  12       13.73       11.31        2.31 o
  -4  -3  12       52.24       51.18        3.56 o
  -3  -3  12       92.45       98.37        4.75 o
  -2  -3  12       39.63       41.15        2.09 o
  -1  -3  12        1.20        0.76        1.05 o
   0  -3  12       59.90       60.80        2.08 o
   1  -3  12       93.31      100.37        2.76 o
   2  -3  12       52.06       56.73        2.03 o
   3  -3  12       23.78       22.94        1.66 o
   4  -3  12        1.49        0.80        1.35 o
   5  -3  12       20.63       18.80        2.18 o
   6  -3  12       26.53       33.14        2.36 o
  -7  -2  12       21.13       23.81        3.34 o
  -6  -2  12       48.66       51.71        3.80 o
  -5  -2  12        1.94        1.60        1.69 o
  -4  -2  12       16.21       14.37        2.28 o
  -3  -2  12       55.83       61.63        2.47 o
  -2  -2  12       38.89       41.43        2.14 o
  -1  -2  12       70.16       69.65        2.25 o
   0  -2  12       11.38       13.01        1.07 o
   1  -2  12       15.15       11.81        1.26 o
   2  -2  12       64.30       70.05        2.27 o
   3  -2  12       21.89       21.54        1.80 o
   4  -2  12       17.87       15.61        1.81 o
   5  -2  12        1.27        0.24        2.06 o
   6  -2  12       10.01       11.38        3.46 o
  -7  -1  12        1.68        2.77        2.39 o
  -6  -1  12       52.48       48.03        4.00 o
  -5  -1  12       25.10       26.67        2.86 o
  -4  -1  12       47.81       53.87        2.35 o
  -3  -1  12       -0.12        0.56        1.06 o
  -2  -1  12       40.17       43.90        2.15 o
  -1  -1  12       99.49      106.68        3.60 o
   0  -1  12       78.41       81.10        3.09 o
   1  -1  12       28.36       24.41        1.56 o
   2  -1  12        5.99        5.83        1.23 o
   3  -1  12       35.67       33.19        2.13 o
   4  -1  12       59.73       59.12        4.48 o
   5  -1  12       31.31       32.69        4.10 o
   6  -1  12        5.91        1.83        3.32 o
  -7   0  12        9.00        8.10        2.78 o
  -6   0  12        1.45        1.84        1.99 o
  -5   0  12       12.23       12.13        2.24 o
  -4   0  12       76.49       82.11        3.05 o
  -3   0  12      112.29      127.93        3.84 o
  -2   0  12       39.31       43.29        2.14 o
  -1   0  12       25.27       22.07        1.83 o
   0   0  12       75.40       78.51        2.99 o
   1   0  12       53.24       54.63        3.60 o
   2   0  12       44.20       44.73        3.39 o
   3   0  12       13.46       14.41        2.51 o
   4   0  12        3.46        4.54        2.50 o
   5   0  12       34.27       34.33        4.14 o
   6   0  12       22.15       23.12        4.10 o
  -7   1  12       29.59       29.56        3.62 o
  -6   1  12       28.76       29.25        3.28 o
  -5   1  12        2.52        2.39        1.44 o
  -4   1  12       12.93       14.31        1.46 o
  -3   1  12       28.37       30.13        1.82 o
  -2   1  12       73.11       76.92        2.99 o
  -1   1  12       42.03       42.87        3.12 o
   0   1  12        0.25        1.12        1.43 o
   1   1  12       13.83       12.17        2.12 o
   2   1  12       88.21       91.06        4.99 o
   3   1  12       54.96       58.04        4.02 o
   4   1  12       15.90       14.88        3.02 o
   5   1  12       -2.66        0.15        2.29 o
  -7   2  12        6.80        6.88        2.58 o
  -6   2  12       35.40       32.56        2.41 o
  -5   2  12       49.19       51.21        2.56 o
  -4   2  12       16.84       19.61        1.62 o
  -3   2  12        1.83        2.31        1.49 o
  -2   2  12       24.56       23.22        2.49 o
  -1   2  12       87.29       92.49        4.64 o
   0   2  12       81.18       77.16        4.46 o
   1   2  12       38.40       37.28        3.25 o
   2   2  12        2.42        4.33        1.93 o
   3   2  12       45.97       51.40        3.74 o
   4   2  12       32.71       32.84        3.74 o
   5   2  12       24.38       20.16        3.79 o
  -7   3  12       14.55       12.05        2.90 o
  -6   3  12        1.69        1.04        1.99 o
  -5   3  12       27.00       24.44        2.93 o
  -4   3  12       72.77       71.75        4.29 o
  -3   3  12       64.71       61.64        3.94 o
  -2   3  12        7.75        7.71        1.78 o
  -1   3  12       11.50       10.57        2.10 o
   0   3  12       62.83       61.87        3.84 o
   1   3  12       65.30       64.09        4.14 o
   2   3  12       48.58       49.58        3.73 o
   3   3  12       -0.85        0.04        3.45 o
   4   3  12        2.99        3.61        2.50 o
   5   3  12       22.62       21.66        3.75 o
  -7   4  12       32.96       33.69        2.45 o
  -6   4  12       13.88       16.49        1.75 o
  -5   4  12       -0.74        0.04        2.72 o
  -4   4  12       11.84       11.43        2.24 o
  -3   4  12       88.82       79.98        4.79 o
  -2   4  12       50.78       49.20        3.47 o
  -1   4  12       32.40       32.24        2.86 o
   0   4  12        2.29        2.78        1.11 o
   1   4  12       39.31       34.85        2.29 o
   2   4  12       75.94       65.12        4.67 o
   3   4  12       25.05       30.45        3.06 o
   4   4  12       10.34        9.26        2.92 o
  -7   5  12       13.59       11.36        1.93 o
  -6   5  12       35.80       34.41        2.43 o
  -5   5  12       44.10       44.37        3.60 o
  -4   5  12       14.77       12.83        2.36 o
  -3   5  12       14.51       15.45        2.28 o
  -2   5  12       44.60       45.34        3.31 o
  -1   5  12      119.01      129.03        5.88 o
   0   5  12       47.70       48.07        2.35 o
   1   5  12        6.97        5.48        1.38 o
   2   5  12        3.53        3.80        1.36 o
   3   5  12       12.58       19.27        2.63 o
   4   5  12       32.60       29.66        3.72 o
  -7   6  12        7.23        6.46        1.75 o
  -6   6  12        4.48        6.89        1.54 o
  -5   6  12       41.62       42.03        3.62 o
  -4   6  12       71.84       73.72        4.52 o
  -3   6  12       39.46       33.42        3.26 o
  -2   6  12        3.99        4.02        1.81 o
  -1   6  12       18.80       17.24        1.73 o
   0   6  12       47.21       44.37        2.37 o
   1   6  12       42.72       42.83        2.34 o
   2   6  12        7.81        7.87        1.55 o
   3   6  12        1.31        0.14        2.06 o
  -6   7  12        9.61        9.08        2.64 o
  -5   7  12       -0.47        0.67        2.39 o
  -4   7  12       26.01       23.01        3.03 o
  -3   7  12       73.61       67.27        4.51 o
  -2   7  12       39.02       34.45        3.28 o
  -1   7  12       10.50       10.69        1.55 o
   0   7  12        1.95        1.94        1.25 o
   1   7  12       32.86       31.84        2.16 o
   2   7  12       25.52       25.06        2.03 o
  -6   8  12       35.44       34.40        3.85 o
  -5   8  12       22.83       23.17        3.19 o
  -4   8  12        3.78        4.69        2.12 o
  -3   8  12        9.96        4.13        2.36 o
  -2   8  12       34.87       35.06        3.19 o
  -1   8  12       39.32       39.95        2.33 o
   0   8  12       17.68       15.33        1.46 o
   1   8  12       -0.88        0.21        1.59 o
   2   8  12        2.24        3.21        1.81 o
  -5   9  12       20.08       22.54        3.16 o
  -4   9  12       23.00       18.54        3.14 o
  -3   9  12       21.50       19.35        2.90 o
  -2   9  12       -1.13        0.00        1.80 o
  -1   9  12       18.07       14.89        1.89 o
   0   9  12       26.64       25.90        2.94 o
   1   9  12       18.07       18.57        2.47 o
  -3  10  12       42.39       36.39        3.70 o
  -2  10  12       12.84       13.71        2.58 o
  -1  10  12        1.65        1.73        1.98 o
  -1 -12  13        0.67        1.68        3.73 o
   0 -12  13        4.61        3.61        2.37 o
   1 -12  13       13.80       16.51        2.80 o
   2 -12  13       31.85       31.75        3.86 o
   3 -12  13       25.34       19.79        3.86 o
  -3 -11  13        3.61        4.48        2.47 o
  -2 -11  13       29.02       31.69        3.42 o
  -1 -11  13       22.98       18.41        3.10 o
   0 -11  13        5.69        5.62        2.48 o
   1 -11  13       -0.84        0.02        3.57 o
   2 -11  13        7.32       10.27        2.54 o
   3 -11  13       24.97       21.42        3.66 o
   4 -11  13       13.86       11.12        3.73 o
  -4 -10  13        3.53        7.94        2.76 o
  -3 -10  13        4.51        2.66        2.62 o
  -2 -10  13        1.13        5.06        2.26 o
  -1 -10  13       16.75       14.56        2.79 o
   0 -10  13       24.94       22.42        3.31 o
   1 -10  13       22.92       22.11        3.12 o
   2 -10  13       -0.87        0.09        3.75 o
   3 -10  13       12.27       10.40        3.04 o
   4 -10  13       27.23       19.83        4.20 o
  -4  -9  13       15.09       18.61        3.01 o
  -3  -9  13       22.69       24.08        3.45 o
  -2  -9  13       13.17       11.68        2.72 o
  -1  -9  13        1.26        0.34        2.04 o
   0  -9  13       20.31       14.94        2.98 o
   1  -9  13       41.47       39.78        3.90 o
   2  -9  13       37.10       41.02        3.86 o
   3  -9  13        8.57       14.41        2.99 o
   4  -9  13       -1.62        0.04        2.72 o
   5  -9  13       14.16       13.56        3.97 o
  -5  -8  13        6.44        6.71        2.48 o
  -4  -8  13       -2.87        0.27        1.89 o
  -3  -8  13       11.94       12.22        2.78 o
  -2  -8  13       39.46       38.12        3.70 o
  -1  -8  13       36.44       34.60        3.46 o
   0  -8  13       13.17        8.45        2.61 o
   1  -8  13        3.78        5.29        2.25 o
   2  -8  13       24.58       24.53        3.31 o
   3  -8  13       50.04       46.56        4.74 o
   4  -8  13       26.30       21.40        4.26 o
   5  -8  13        7.57        5.38        3.56 o
  -5  -7  13       25.07       23.67        3.16 o
  -4  -7  13       17.71       15.78        2.71 o
  -3  -7  13        5.05        1.84        2.20 o
  -2  -7  13       10.53       10.89        2.55 o
  -1  -7  13       33.11       31.63        3.33 o
   0  -7  13       72.02       65.54        4.54 o
   1  -7  13       27.14       21.73        3.37 o
   2  -7  13        1.70        0.06        2.27 o
   3  -7  13       24.43       19.94        3.59 o
   4  -7  13       40.47       35.02        4.73 o
   5  -7  13       31.33       28.55        4.52 o
  -6  -6  13        0.25        0.05        2.15 o
  -5  -6  13        3.25        5.18        2.13 o
  -4  -6  13       33.89       31.04        3.16 o
  -3  -6  13       34.42       29.14        3.24 o
  -2  -6  13       22.40       22.37        3.04 o
  -1  -6  13       -0.39        0.04        2.15 o
   0  -6  13       40.32       38.42        3.40 o
   1  -6  13       73.40       69.28        4.91 o
   2  -6  13       53.23       60.65        4.31 o
   3  -6  13       11.76       12.52        3.12 o
   4  -6  13       -1.39        2.88        2.54 o
   5  -6  13       22.79       22.87        4.13 o
   6  -6  13       20.28       23.48        2.81 o
  -6  -5  13       11.07       11.14        2.72 o
  -5  -5  13        1.43        2.95        1.90 o
  -4  -5  13        2.62        2.49        1.80 o
  -3  -5  13       19.97       14.52        2.60 o
  -2  -5  13       59.65       56.44        4.27 o
  -1  -5  13       67.75       73.50        4.40 o
   0  -5  13        1.24        1.75        1.78 o
   1  -5  13       23.87       22.58        3.08 o
   2  -5  13       48.87       57.27        2.79 o
   3  -5  13       68.49       66.76        2.61 o
   4  -5  13       21.47       22.06        1.87 o
   5  -5  13       -0.02        1.01        2.36 o
   6  -5  13        5.34        8.03        2.02 o
  -7  -4  13        4.28        2.56        2.60 o
  -6  -4  13       14.00       16.43        2.80 o
  -5  -4  13       35.68       35.33        3.32 o
  -4  -4  13       11.84       13.23        2.25 o
  -3  -4  13        0.84        0.04        3.10 o
  -2  -4  13       54.33       54.12        4.03 o
  -1  -4  13      106.15      109.02        5.70 o
   0  -4  13       76.07       70.73        3.18 o
   1  -4  13       18.23       19.40        1.43 o
   2  -4  13       -0.44        0.03        1.24 o
   3  -4  13       26.78       25.16        1.85 o
   4  -4  13       69.63       66.87        3.17 o
   5  -4  13       20.32       20.05        2.25 o
   6  -4  13        4.26        5.04        2.00 o
  -7  -3  13        5.94        4.34        2.69 o
  -6  -3  13        1.92        0.69        2.13 o
  -5  -3  13       24.34       26.79        2.91 o
  -4  -3  13       61.67       67.41        4.01 o
  -3  -3  13       79.50       89.55        4.49 o
  -2  -3  13        1.98        5.24        1.80 o
  -1  -3  13       16.06       17.51        1.60 o
   0  -3  13       12.73       13.07        1.21 o
   1  -3  13      111.65      112.51        3.17 o
   2  -3  13       37.37       41.09        1.83 o
   3  -3  13       11.05       10.27        1.65 o
   4  -3  13        3.19        7.46        1.60 o
   5  -3  13       20.21       24.11        2.22 o
   6  -3  13       28.30       32.18        2.50 o
  -7  -2  13       22.68       30.61        3.47 o
  -6  -2  13       10.86        9.93        2.62 o
  -5  -2  13        2.97        7.04        1.93 o
  -4  -2  13       10.31        9.49        2.09 o
  -3  -2  13       58.90       60.39        2.68 o
  -2  -2  13       80.72       84.39        3.23 o
  -1  -2  13       26.56       27.72        1.92 o
   0  -2  13       23.04       20.04        1.42 o
   1  -2  13       59.45       58.17        2.18 o
   2  -2  13       53.43       58.70        2.47 o
   3  -2  13       29.09       28.78        2.01 o
   4  -2  13        7.67        7.19        1.73 o
   5  -2  13        1.57        0.09        2.83 o
  -7  -1  13        6.97        8.14        2.71 o
  -6  -1  13       25.39       24.69        3.28 o
  -5  -1  13       61.70       65.00        4.15 o
  -4  -1  13       12.49       11.11        1.55 o
  -3  -1  13        2.95        2.07        1.15 o
  -2  -1  13       39.09       36.20        2.29 o
  -1  -1  13       80.73       85.58        3.22 o
   0  -1  13       69.98       61.81        3.04 o
   1  -1  13       -1.24        1.20        1.61 o
   2  -1  13        8.27        6.61        2.23 o
   3  -1  13       36.51       36.17        3.55 o
   4  -1  13       45.63       40.76        4.27 o
   5  -1  13       18.02       15.98        3.73 o
  -7   0  13        5.36        3.12        2.59 o
  -6   0  13       -0.99        1.87        3.92 o
  -5   0  13       52.80       49.01        3.91 o
  -4   0  13       39.04       40.67        2.25 o
  -3   0  13       34.61       38.11        2.07 o
  -2   0  13       13.78       13.78        1.62 o
  -1   0  13       25.78       24.24        1.92 o
   0   0  13       57.52       57.96        3.71 o
   1   0  13       80.47       75.99        4.74 o
   2   0  13       37.40       37.15        3.40 o
   3   0  13       -0.03        2.18        0.70 o
   4   0  13       17.53       18.95        3.14 o
   5   0  13       34.89       39.68        4.37 o
  -7   1  13       20.14       21.49        3.31 o
  -6   1  13        9.27       11.70        2.41 o
  -5   1  13        1.00        1.12        1.86 o
  -4   1  13       15.55       16.71        1.65 o
  -3   1  13       35.56       34.66        2.12 o
  -2   1  13       92.90      102.49        3.59 o
  -1   1  13       23.34       22.69        2.60 o
   0   1  13       -0.27        0.32        1.61 o
   1   1  13       53.37       54.20        3.71 o
   2   1  13       75.87       77.16        4.69 o
   3   1  13       46.74       53.73        3.89 o
   4   1  13        7.70        7.57        2.74 o
   5   1  13        0.91        0.11        5.48 o
  -6   2  13       35.29       29.11        2.47 o
  -5   2  13       56.09       56.20        3.98 o
  -4   2  13        1.98        4.89        1.67 o
  -3   2  13        4.68        4.16        1.77 o
  -2   2  13       62.37       66.34        3.93 o
  -1   2  13       74.08       68.66        4.37 o
   0   2  13       53.94       50.82        3.63 o
   1   2  13        7.48        6.54        2.11 o
   2   2  13       11.97        8.16        2.41 o
   3   2  13       36.64       40.93        3.66 o
   4   2  13       30.44       29.14        3.76 o
   5   2  13       11.34       10.10        3.30 o
  -7   3  13        3.39        2.33        2.32 o
  -6   3  13        5.53        8.08        2.19 o
  -5   3  13       42.16       41.45        3.48 o
  -4   3  13       52.73       51.32        3.71 o
  -3   3  13       32.89       31.34        3.09 o
  -2   3  13        0.01        0.22        0.31 o
  -1   3  13       27.76       26.51        2.86 o
   0   3  13       90.05       92.98        4.92 o
   1   3  13       66.76       59.08        4.27 o
   2   3  13       21.82       21.22        2.90 o
   3   3  13        0.33        0.06        2.34 o
   4   3  13       17.76       20.96        3.25 o
  -7   4  13       29.52       22.92        3.60 o
  -6   4  13       19.77       14.69        3.03 o
  -5   4  13        0.48        0.38        2.45 o
  -4   4  13       26.59       24.51        2.93 o
  -3   4  13       77.45       76.31        4.60 o
  -2   4  13       74.58       75.32        4.44 o
  -1   4  13       20.27       19.00        2.64 o
   0   4  13        8.02        7.63        2.05 o
   1   4  13       32.99       35.72        3.17 o
   2   4  13       36.68       39.22        3.52 o
   3   4  13       20.93       28.64        3.01 o
   4   4  13       -1.12        0.55        2.29 o
  -7   5  13       11.73       14.96        2.91 o
  -6   5  13       22.66       29.66        3.17 o
  -5   5  13       28.58       26.98        3.28 o
  -4   5  13        7.28        7.11        2.17 o
  -3   5  13       21.24       21.95        2.71 o
  -2   5  13       74.54       73.20        4.51 o
  -1   5  13       47.70       47.46        3.61 o
   0   5  13       24.71       21.20        2.82 o
   1   5  13       -3.01        0.45        1.67 o
   2   5  13        9.82       14.04        2.43 o
   3   5  13       20.46       20.81        3.10 o
  -6   6  13       16.18       17.49        2.94 o
  -5   6  13       34.39       33.75        3.61 o
  -4   6  13       72.02       73.88        4.69 o
  -3   6  13       10.17        8.95        2.28 o
  -2   6  13        3.94        1.00        1.92 o
  -1   6  13       25.90       24.85        2.93 o
   0   6  13       53.53       49.55        3.77 o
   1   6  13       41.12       35.01        3.55 o
   2   6  13       -1.47        1.15        1.89 o
   3   6  13       -2.30        0.68        2.08 o
  -6   7  13        7.16        7.30        2.62 o
  -5   7  13        5.01        3.64        2.28 o
  -4   7  13       43.43       44.86        3.76 o
  -3   7  13       36.02       31.19        3.50 o
  -2   7  13       37.34       36.85        3.42 o
  -1   7  13        3.80        5.64        2.03 o
   0   7  13        2.87        3.77        1.94 o
   1   7  13       33.26       29.72        2.30 o
   2   7  13       28.16       28.58        3.18 o
  -5   8  13       15.19       13.67        2.91 o
  -4   8  13       -0.52        0.17        2.91 o
  -3   8  13        5.33        3.79        2.22 o
  -2   8  13       42.01       37.24        3.63 o
  -1   8  13       30.83       27.32        3.21 o
   0   8  13        9.35        9.57        1.61 o
   1   8  13       -0.03        0.02        1.35 o
  -4   9  13       19.95       17.95        3.11 o
  -3   9  13        9.26        8.05        2.58 o
  -2   9  13        2.76        1.55        2.16 o
  -1   9  13       28.75       24.35        3.17 o
   0   9  13       19.88       20.34        1.93 o
  -1 -12  14       -2.92        0.17        2.20 o
   0 -12  14        5.74        3.28        2.55 o
   1 -12  14       10.85       15.15        2.86 o
   2 -12  14       22.32       20.94        3.54 o
  -2 -11  14       14.74       15.52        2.98 o
  -1 -11  14       16.04       12.47        2.93 o
   0 -11  14        3.07        2.77        2.45 o
   1 -11  14        0.16        2.38        1.83 o
   2 -11  14       16.21       14.57        3.22 o
   3 -11  14       19.17       18.70        3.58 o
  -3 -10  14       -1.82        0.36        2.40 o
  -2 -10  14       -0.31        1.47        2.45 o
  -1 -10  14       26.06       29.01        3.37 o
   0 -10  14       20.62       26.13        3.44 o
   1 -10  14        7.55       10.28        2.51 o
   2 -10  14       -3.98        0.01        1.95 o
   3 -10  14        6.02        8.80        3.04 o
   4 -10  14       28.18       22.44        4.56 o
  -4  -9  14        8.18       10.75        2.94 o
  -3  -9  14       12.60       17.26        3.11 o
  -2  -9  14       12.27        8.48        2.83 o
  -1  -9  14        2.90        3.03        2.22 o
   0  -9  14       22.01       19.22        3.19 o
   1  -9  14       24.37       29.24        3.30 o
   2  -9  14       31.09       26.88        3.73 o
   3  -9  14        0.42        1.21        3.45 o
   4  -9  14        6.55        2.67        3.27 o
  -5  -8  14       -2.01        1.01        2.06 o
  -4  -8  14       -1.03        0.25        2.19 o
  -3  -8  14       18.74       25.43        3.22 o
  -2  -8  14       27.16       31.21        3.49 o
  -1  -8  14       23.57       25.72        3.15 o
   0  -8  14       -0.35        1.20        2.47 o
   1  -8  14       12.59       12.72        2.87 o
   2  -8  14       33.31       39.37        3.85 o
   3  -8  14       61.01       51.57        5.10 o
   4  -8  14       24.40       20.13        4.36 o
   5  -8  14       -1.77        1.42        3.37 o
  -5  -7  14       28.58       26.92        3.40 o
  -4  -7  14       14.29       14.02        2.78 o
  -3  -7  14       -0.02        0.09        0.61 o
  -2  -7  14       13.64       15.36        2.88 o
  -1  -7  14       43.41       34.29        3.73 o
   0  -7  14       58.91       57.83        4.22 o
   1  -7  14       18.53       14.61        3.11 o
   2  -7  14       -1.30        0.71        2.19 o
   3  -7  14       43.82       39.04        4.71 o
   4  -7  14       30.26       35.77        4.49 o
   5  -7  14       10.12       10.12        3.80 o
  -6  -6  14        0.49        0.09        3.22 o
  -5  -6  14       13.40       13.13        2.77 o
  -4  -6  14       24.69       21.81        3.06 o
  -3  -6  14       31.15       28.11        3.46 o
  -2  -6  14        0.98        3.91        3.98 o
  -1  -6  14        3.08        3.36        2.13 o
   0  -6  14       69.26       62.40        4.61 o
   1  -6  14       55.75       54.64        4.50 o
   2  -6  14       48.90       51.80        4.30 o
   3  -6  14       -2.36        0.18        2.46 o
   4  -6  14       14.42       14.51        2.24 o
   5  -6  14       32.88       30.25        3.11 o
  -6  -5  14       14.35       12.64        3.06 o
  -5  -5  14       -1.80        0.23        1.91 o
  -4  -5  14        7.08        3.37        2.14 o
  -3  -5  14       43.05       42.99        3.71 o
  -2  -5  14       46.10       49.48        3.88 o
  -1  -5  14       62.92       61.96        4.30 o
   0  -5  14       -1.55        0.45        1.71 o
   1  -5  14       23.69       21.77        3.28 o
   2  -5  14       57.96       61.92        3.05 o
   3  -5  14       24.88       24.22        1.90 o
   4  -5  14       20.77       20.73        1.90 o
   5  -5  14        1.04        0.98        1.77 o
  -6  -4  14       34.89       37.50        3.79 o
  -5  -4  14       15.19       19.23        2.77 o
  -4  -4  14       12.01       13.20        2.47 o
  -3  -4  14       14.74       10.79        2.51 o
  -2  -4  14       34.23       33.52        3.50 o
  -1  -4  14       41.90       38.93        3.65 o
   0  -4  14       49.16       48.64        2.62 o
   1  -4  14       10.73       11.40        1.32 o
   2  -4  14       10.73        9.92        1.40 o
   3  -4  14       24.61       23.42        1.86 o
   4  -4  14       30.03       30.56        2.42 o
   5  -4  14       20.77       22.19        2.35 o
  -7  -3  14       -1.59        0.38        2.41 o
  -6  -3  14        5.41        6.23        2.52 o
  -5  -3  14       19.38       22.91        3.03 o
  -4  -3  14       59.84       64.62        4.02 o
  -3  -3  14       48.64       47.70        3.78 o
  -2  -3  14        2.62        1.83        1.99 o
  -1  -3  14       28.24       27.77        2.01 o
   0  -3  14       83.40       75.79        2.64 o
   1  -3  14       59.56       58.86        2.28 o
   2  -3  14       19.01       20.24        1.57 o
   3  -3  14       -0.13        0.13        2.00 o
   4  -3  14       27.38       26.29        2.34 o
   5  -3  14       36.00       40.93        2.75 o
  -7  -2  14       19.62       19.10        3.40 o
  -6  -2  14       10.34       14.23        2.73 o
  -5  -2  14        0.40        0.06        2.45 o
  -4  -2  14       14.63       15.19        2.47 o
  -3  -2  14       58.86       59.59        3.98 o
  -2  -2  14      115.58      123.19        4.23 o
  -1  -2  14       42.46       41.24        2.37 o
   0  -2  14       10.05        7.76        1.20 o
   1  -2  14       28.51       25.45        1.69 o
   2  -2  14       43.99       48.39        2.28 o
   3  -2  14       36.75       36.32        2.33 o
   4  -2  14        8.82        9.02        1.74 o
   5  -2  14       -0.34        1.04        3.24 o
  -7  -1  14        5.85        6.43        2.72 o
  -6  -1  14       47.36       42.86        4.06 o
  -5  -1  14       25.84       28.47        3.13 o
  -4  -1  14        1.62        3.48        1.71 o
  -3  -1  14       -0.94        0.52        1.13 o
  -2  -1  14       11.67       12.55        1.60 o
  -1  -1  14       51.04       53.69        2.56 o
   0  -1  14       42.19       43.84        2.48 o
   1  -1  14        7.64        7.17        2.23 o
   2  -1  14       18.19       18.48        2.70 o
   3  -1  14       48.02       52.53        4.08 o
   4  -1  14       33.22       27.37        4.11 o
   5  -1  14       23.69       21.02        4.16 o
  -7   0  14        1.14        0.19        2.43 o
  -6   0  14        3.51        6.06        2.42 o
  -5   0  14       25.48       25.25        3.10 o
  -4   0  14       41.40       41.44        2.37 o
  -3   0  14       16.73       18.96        1.73 o
  -2   0  14        4.62        2.69        1.37 o
  -1   0  14       25.98       26.12        2.78 o
   0   0  14       78.57       75.66        4.55 o
   1   0  14       56.72       54.26        3.97 o
   2   0  14       31.24       33.24        3.28 o
   3   0  14        4.38        4.83        2.40 o
   4   0  14       13.17       19.32        3.15 o
   5   0  14       25.74       31.06        4.20 o
  -7   1  14       20.40       18.48        3.48 o
  -6   1  14        4.00        7.59        2.23 o
  -5   1  14        0.60        0.53        1.96 o
  -4   1  14       20.25       19.57        1.91 o
  -3   1  14       87.37       93.73        3.54 o
  -2   1  14       62.99       69.38        4.11 o
  -1   1  14        5.74        4.87        1.91 o
   0   1  14       15.35       16.96        2.32 o
   1   1  14       31.36       29.63        3.23 o
   2   1  14       73.48       73.28        4.73 o
   3   1  14       32.88       30.16        3.54 o
   4   1  14        4.06        2.93        2.67 o
   5   1  14       10.86        5.07        3.47 o
  -6   2  14       38.35       36.95        3.83 o
  -5   2  14       33.98       30.93        3.40 o
  -4   2  14        6.01        1.41        2.02 o
  -3   2  14       17.04       19.71        2.49 o
  -2   2  14       48.51       49.26        3.64 o
  -1   2  14       86.57       85.79        4.90 o
   0   2  14       55.35       47.80        3.78 o
   1   2  14       -2.34        1.20        1.64 o
   2   2  14       30.98       29.12        3.34 o
   3   2  14       42.89       44.02        3.88 o
   4   2  14       24.76       28.60        3.77 o
  -6   3  14        9.11        8.03        2.49 o
  -5   3  14       53.35       55.35        4.02 o
  -4   3  14       68.50       64.76        4.44 o
  -3   3  14        5.66        8.14        2.01 o
  -2   3  14        1.39        0.58        1.82 o
  -1   3  14       31.48       31.22        3.02 o
   0   3  14       99.01       86.00        5.32 o
   1   3  14       57.57       50.35        4.17 o
   2   3  14        7.84        6.84        2.39 o
   3   3  14        2.81        1.71        2.31 o
   4   3  14       10.79       13.29        3.10 o
  -7   4  14       19.91       19.19        3.35 o
  -6   4  14        3.59        4.33        2.28 o
  -5   4  14        6.33        5.76        2.27 o
  -4   4  14       32.52       30.24        3.31 o
  -3   4  14       68.19       69.12        4.45 o
  -2   4  14       34.76       38.32        3.35 o
  -1   4  14        4.88        2.96        2.01 o
   0   4  14       12.08       14.30        2.33 o
   1   4  14       50.42       38.88        3.97 o
   2   4  14       16.01       15.23        2.78 o
   3   4  14        8.87        9.67        2.69 o
  -6   5  14       26.53       28.56        3.47 o
  -5   5  14       14.16       11.98        2.76 o
  -4   5  14       -0.05        0.01        0.86 o
  -3   5  14       25.46       22.00        3.10 o
  -2   5  14       63.67       67.35        4.32 o
  -1   5  14       52.70       47.52        3.89 o
   0   5  14       13.52       11.69        2.44 o
   1   5  14        8.09        6.13        2.30 o
   2   5  14       12.23       13.42        2.64 o
   3   5  14       28.07       28.69        3.55 o
  -6   6  14       21.31       20.22        3.31 o
  -5   6  14       46.55       49.51        4.11 o
  -4   6  14       40.87       37.11        3.72 o
  -3   6  14       11.78       10.96        2.55 o
  -2   6  14        6.23        6.22        2.23 o
  -1   6  14       27.21       30.63        3.11 o
   0   6  14       34.88       33.68        3.27 o
   1   6  14       23.77       22.81        3.03 o
   2   6  14        2.66        4.16        2.30 o
  -5   7  14       12.60        7.14        2.84 o
  -4   7  14       19.11       19.15        3.07 o
  -3   7  14       35.69       32.28        3.68 o
  -2   7  14       20.31       15.94        2.98 o
  -1   7  14        1.00        0.59        3.90 o
   0   7  14       10.53        7.56        2.37 o
   1   7  14       27.69       27.50        3.28 o
  -4   8  14        0.47        1.17        2.89 o
  -3   8  14       15.62       14.26        2.88 o
  -2   8  14       29.90       31.52        3.45 o
  -1   8  14       32.33       21.58        3.42 o
   0   8  14        4.97        4.06        2.18 o
  -2   9  14       11.29       11.56        2.71 o
  -2 -11  15       15.35       18.65        3.02 o
  -1 -11  15        3.50        5.76        2.57 o
   0 -11  15       -1.06        1.72        2.43 o
   1 -11  15        2.87        1.78        2.58 o
   2 -11  15       20.12       19.21        3.48 o
  -3 -10  15        4.44        0.12        2.70 o
  -2 -10  15        4.26        4.07        2.50 o
  -1 -10  15       19.09       16.31        3.18 o
   0 -10  15       22.36       21.63        3.52 o
   1 -10  15       -0.77        6.10        3.88 o
   2 -10  15        0.17        3.73        2.07 o
   3 -10  15        5.50        7.00        3.24 o
  -4  -9  15       14.36       17.78        3.39 o
  -3  -9  15        1.71        4.91        2.63 o
  -2  -9  15        1.70        4.59        2.30 o
  -1  -9  15       -0.96        3.65        4.19 o
   0  -9  15       35.78       33.78        3.91 o
   1  -9  15       38.43       39.47        4.02 o
   2  -9  15        3.32        8.76        2.69 o
   3  -9  15       -2.27        0.09        2.71 o
   4  -9  15        2.36        6.99        3.57 o
  -4  -8  15        4.22        7.05        2.71 o
  -3  -8  15       19.63       19.67        3.43 o
  -2  -8  15       41.05       36.07        3.99 o
  -1  -8  15       10.62       12.77        2.64 o
   0  -8  15        2.49        2.86        2.28 o
   1  -8  15       20.62       14.56        3.33 o
   2  -8  15       34.32       43.51        4.13 o
   3  -8  15       42.31       51.16        4.94 o
   4  -8  15        3.54        5.97        3.56 o
  -5  -7  15        7.67       11.21        2.71 o
  -4  -7  15        2.50        4.17        2.49 o
  -3  -7  15        0.83        0.10        4.30 o
  -2  -7  15       17.69       19.25        3.11 o
  -1  -7  15       54.05       54.07        4.24 o
   0  -7  15       47.88       44.82        4.08 o
   1  -7  15       14.36       10.76        3.07 o
   2  -7  15        4.28        3.04        2.60 o
   3  -7  15       29.56       28.90        4.37 o
   4  -7  15       51.82       53.47        5.61 o
  -5  -6  15       11.78       15.95        2.89 o
  -4  -6  15       33.26       32.16        3.69 o
  -3  -6  15       15.07       15.77        2.98 o
  -2  -6  15        3.53        2.04        2.23 o
  -1  -6  15       11.95       13.21        2.57 o
   0  -6  15       37.55       34.78        3.76 o
   1  -6  15       65.46       66.47        4.81 o
   2  -6  15       11.09       10.37        2.94 o
   3  -6  15       -1.00        0.70        5.16 o
   4  -6  15        8.81       10.99        2.18 o
   5  -6  15       16.07       14.48        2.76 o
  -6  -5  15        8.56        4.49        2.89 o
  -5  -5  15        0.72        0.21        3.65 o
  -4  -5  15       23.99       18.81        3.20 o
  -3  -5  15       55.69       49.98        4.44 o
  -2  -5  15       44.71       41.69        3.99 o
  -1  -5  15        0.42        1.10        2.58 o
   0  -5  15        0.71        0.61        3.29 o
   1  -5  15       34.39       28.70        3.75 o
   2  -5  15       45.95       39.38        4.45 o
   3  -5  15       19.83       19.97        1.87 o
   4  -5  15        7.76        3.04        1.93 o
   5  -5  15        4.83        5.03        2.00 o
  -6  -4  15       16.87       19.99        3.25 o
  -5  -4  15       10.92        8.81        2.69 o
  -4  -4  15        6.99        6.75        2.17 o
  -3  -4  15        5.06        6.86        2.33 o
  -2  -4  15       48.11       47.83        4.09 o
  -1  -4  15       66.79       62.01        4.58 o
   0  -4  15       39.40       38.88        2.49 o
   1  -4  15        0.29        0.57        1.41 o
   2  -4  15       18.08       17.03        1.64 o
   3  -4  15       32.62       34.16        2.37 o
   4  -4  15       34.25       38.17        2.53 o
   5  -4  15        6.14        7.11        2.01 o
  -6  -3  15        3.28        2.13        2.49 o
  -5  -3  15       31.86       30.94        3.57 o
  -4  -3  15       56.74       54.94        4.20 o
  -3  -3  15       19.65       20.95        2.94 o
  -2  -3  15       -1.01        0.02        1.95 o
  -1  -3  15       34.17       28.52        2.29 o
   0  -3  15       53.04       53.00        2.15 o
   1  -3  15       51.69       49.10        2.24 o
   2  -3  15        7.30        6.40        1.54 o
   3  -3  15       -2.27        1.15        1.37 o
   4  -3  15       21.87       24.91        2.25 o
   5  -3  15       20.47       22.47        2.35 o
  -6  -2  15       11.24        9.49        2.91 o
  -5  -2  15        2.14        0.97        2.37 o
  -4  -2  15       41.02       43.84        3.56 o
  -3  -2  15       39.39       36.98        3.71 o
  -2  -2  15       44.85       41.86        2.62 o
  -1  -2  15        1.52        2.55        1.24 o
   0  -2  15        2.61        3.14        1.30 o
   1  -2  15       56.41       52.59        4.08 o
   2  -2  15       56.57       60.21        2.67 o
   3  -2  15       35.93       31.57        3.85 o
   4  -2  15        1.37        1.62        2.83 o
   5  -2  15        3.77        5.19        3.23 o
  -7  -1  15       15.04       17.23        3.21 o
  -6  -1  15       18.95       27.15        3.29 o
  -5  -1  15       14.65       17.90        2.83 o
  -4  -1  15        1.27        0.05        1.86 o
  -3  -1  15       -0.31        1.61        1.18 o
  -2  -1  15       37.50       36.76        2.44 o
  -1  -1  15       85.34       83.29        3.52 o
   0  -1  15       43.69       41.11        3.57 o
   1  -1  15       -0.42        0.18        2.55 o
   2  -1  15       20.17       23.58        2.94 o
   3  -1  15       40.44       46.39        4.08 o
   4  -1  15       22.21       22.73        3.81 o
   5  -1  15        3.41       10.97        3.31 o
  -7   0  15        0.26        0.63        2.69 o
  -6   0  15       15.58       11.62        3.12 o
  -5   0  15       30.90       29.33        3.48 o
  -4   0  15       23.01       25.12        2.10 o
  -3   0  15       21.49       20.73        2.03 o
  -2   0  15        0.21        2.50        1.29 o
  -1   0  15       36.04       34.94        3.20 o
   0   0  15       79.88       64.32        5.00 o
   1   0  15       38.31       33.16        3.47 o
   2   0  15       11.08        7.62        2.47 o
   3   0  15        4.99        7.06        2.52 o
   4   0  15       17.44       21.51        3.54 o
  -7   1  15       11.69       12.27        3.15 o
  -6   1  15        1.16        2.17        2.25 o
  -5   1  15        5.45        6.33        1.58 o
  -4   1  15       34.61       33.45        3.25 o
  -3   1  15       73.49       83.57        4.64 o
  -2   1  15       21.00       19.64        2.82 o
  -1   1  15       -0.90        0.33        3.15 o
   0   1  15       33.71       35.65        3.16 o
   1   1  15       53.79       49.17        4.09 o
   2   1  15       49.82       51.35        3.91 o
   3   1  15       31.77       31.08        3.70 o
   4   1  15        1.36        0.00        2.70 o
  -6   2  15       27.86       30.86        3.43 o
  -5   2  15       17.71       18.58        2.85 o
  -4   2  15       -0.57        0.00        2.61 o
  -3   2  15       34.53       36.69        3.34 o
  -2   2  15       67.57       69.63        4.47 o
  -1   2  15       93.04       90.80        5.23 o
   0   2  15       14.86       14.44        2.41 o
   1   2  15       -1.99        0.29        1.80 o
   2   2  15       17.54       20.40        2.85 o
   3   2  15       33.63       34.04        3.81 o
   4   2  15       12.65       16.28        3.34 o
  -6   3  15       19.06       20.68        3.15 o
  -5   3  15       38.67       34.72        3.64 o
  -4   3  15       48.97       50.11        3.95 o
  -3   3  15        4.14        3.93        2.10 o
  -2   3  15        5.24        7.04        2.21 o
  -1   3  15       36.82       36.99        3.31 o
   0   3  15       51.53       51.11        3.79 o
   1   3  15       38.86       35.79        3.60 o
   2   3  15       -2.16        0.06        1.94 o
   3   3  15        6.54        8.10        2.71 o
  -6   4  15        0.27        0.18        2.28 o
  -5   4  15        9.08        8.35        2.45 o
  -4   4  15       49.12       52.50        4.08 o
  -3   4  15       62.67       59.70        4.44 o
  -2   4  15       18.42       16.84        2.81 o
  -1   4  15        2.07        0.10        1.94 o
   0   4  15       20.21       19.56        2.72 o
   1   4  15       53.44       43.07        4.19 o
   2   4  15       18.60       18.49        3.00 o
   3   4  15        3.94        5.52        2.63 o
  -6   5  15       29.71       29.23        3.77 o
  -5   5  15        7.91        9.15        2.54 o
  -4   5  15        2.28        2.10        2.26 o
  -3   5  15       16.51       18.31        2.87 o
  -2   5  15       45.31       46.85        3.88 o
  -1   5  15       29.64       26.56        3.21 o
   0   5  15        0.46        2.93        2.48 o
   1   5  15        3.84        4.06        2.29 o
   2   5  15       19.04       17.03        3.07 o
  -5   6  15       39.85       32.84        4.05 o
  -4   6  15       16.73       11.77        2.98 o
  -3   6  15        1.96        2.29        2.14 o
  -2   6  15        4.23        9.13        2.32 o
  -1   6  15       35.02       32.75        3.57 o
   0   6  15       34.35       32.83        3.32 o
   1   6  15       19.91       16.18        3.03 o
  -5   7  15       20.10       15.00        3.35 o
  -4   7  15       32.65       29.32        3.80 o
  -3   7  15       33.61       30.88        3.74 o
  -2   7  15       10.37       11.09        2.67 o
  -1   7  15        1.65        0.78        2.07 o
   0   7  15       14.09       13.82        2.59 o
  -3   8  15       24.21       19.47        3.46 o
  -2   8  15       25.41       21.23        3.42 o
  -1   8  15        8.55       10.20        2.55 o
  -1 -11  16        1.56        4.14        2.51 o
   0 -11  16       -1.17        0.01        2.32 o
   1 -11  16        7.65        8.82        3.02 o
  -2 -10  16       11.82       15.97        2.97 o
  -1 -10  16       22.13       18.08        3.47 o
   0 -10  16       23.34       18.46        3.66 o
   1 -10  16       -0.04        0.92        0.94 o
   2 -10  16       -1.53        1.62        2.57 o
   3 -10  16       24.62       24.46        4.41 o
  -3  -9  16        7.95        9.46        3.06 o
  -2  -9  16        1.26        0.63        2.43 o
  -1  -9  16        5.59        3.92        2.59 o
   0  -9  16       33.48       29.64        4.05 o
   1  -9  16       24.69       19.99        3.59 o
   2  -9  16       15.91       13.02        3.44 o
   3  -9  16       -1.43        0.22        3.06 o
  -4  -8  16        6.32        6.29        3.11 o
  -3  -8  16       13.29       17.56        3.28 o
  -2  -8  16       14.73       13.68        3.01 o
  -1  -8  16        6.50       10.39        2.53 o
   0  -8  16       11.13        7.94        2.96 o
   1  -8  16       31.27       26.97        3.98 o
   2  -8  16       49.33       47.24        4.75 o
   3  -8  16       24.31       24.75        4.44 o
   4  -8  16       -1.84        0.62        3.57 o
  -5  -7  16        8.87        8.25        2.94 o
  -4  -7  16        2.46        1.14        2.66 o
  -3  -7  16       11.99        7.96        3.01 o
  -2  -7  16       39.78       37.31        4.07 o
  -1  -7  16       60.30       50.14        4.61 o
   0  -7  16       30.26       25.88        3.69 o
   1  -7  16       -0.10        1.85        1.44 o
   2  -7  16       16.86       11.35        3.53 o
   3  -7  16       37.20       33.35        4.76 o
   4  -7  16       16.55       22.13        4.41 o
  -5  -6  16       17.26       19.36        3.28 o
  -4  -6  16       36.91       30.28        4.15 o
  -3  -6  16       14.50       14.02        3.22 o
  -2  -6  16        2.87        3.87        2.35 o
  -1  -6  16       12.64        8.72        2.73 o
   0  -6  16       17.82       20.24        3.11 o
   1  -6  16       59.61       49.97        4.80 o
   2  -6  16        6.22        6.05        2.94 o
   3  -6  16       -2.29        0.39        2.87 o
   4  -6  16        7.31        8.02        2.63 o
  -5  -5  16       -0.70        0.64        3.98 o
  -4  -5  16       18.15       19.71        3.27 o
  -3  -5  16       35.44       35.55        4.08 o
  -2  -5  16       23.60       24.33        3.47 o
  -1  -5  16        3.54        4.42        2.28 o
   0  -5  16       16.22        9.89        2.92 o
   1  -5  16       52.42       45.02        4.49 o
   2  -5  16       27.57       24.15        2.42 o
   3  -5  16       11.88       12.78        1.77 o
   4  -5  16       -0.48        0.62        2.55 o
  -6  -4  16       14.90       20.80        3.17 o
  -5  -4  16       10.91       11.15        2.81 o
  -4  -4  16       -1.44        0.06        2.15 o
  -3  -4  16        5.70        6.23        2.58 o
  -2  -4  16       40.38       41.97        3.92 o
  -1  -4  16      101.64       94.30        5.92 o
   0  -4  16        5.83        7.22        2.47 o
   1  -4  16        6.45        6.15        1.32 o
   2  -4  16       17.18       16.53        1.69 o
   3  -4  16       31.72       32.69        2.36 o
   4  -4  16       24.58       23.97        2.42 o
  -6  -3  16       10.32        9.10        2.98 o
  -5  -3  16       19.70       28.09        3.30 o
  -4  -3  16       22.40       25.02        3.31 o
  -3  -3  16        4.18        7.56        2.53 o
  -2  -3  16       -0.78        1.43        3.89 o
  -1  -3  16       27.99       24.92        2.25 o
   0  -3  16       36.31       34.54        1.89 o
   1  -3  16       41.13       42.01        2.05 o
   2  -3  16       13.57       11.80        1.76 o
   3  -3  16        7.92       11.28        1.73 o
   4  -3  16       26.02       27.63        2.33 o
  -6  -2  16       -0.24        0.22        2.43 o
  -5  -2  16        2.12        1.01        2.36 o
  -4  -2  16       25.60       27.09        3.48 o
  -3  -2  16       46.06       46.67        4.28 o
  -2  -2  16       26.04       25.32        2.22 o
  -1  -2  16        0.36        0.21        1.73 o
   0  -2  16        7.49        6.81        1.59 o
   1  -2  16       43.47       41.71        3.84 o
   2  -2  16       76.41       81.56        4.91 o
   3  -2  16       12.73       16.53        3.05 o
   4  -2  16       -2.53        0.09        2.67 o
  -6  -1  16       18.63       19.37        3.34 o
  -5  -1  16       17.45       12.71        3.07 o
  -4  -1  16        5.00        0.15        2.38 o
  -3  -1  16       18.14       16.65        2.06 o
  -2  -1  16       56.05       59.53        2.93 o
  -1  -1  16       56.44       60.22        2.83 o
   0  -1  16        9.49        7.29        2.37 o
   1  -1  16        0.77        3.03        3.90 o
   2  -1  16       38.99       37.08        3.72 o
   3  -1  16       24.14       27.96        3.49 o
   4  -1  16       20.56       20.54        3.86 o
  -6   0  16       18.76       16.09        3.41 o
  -5   0  16       41.58       39.24        3.92 o
  -4   0  16       24.15       25.85        2.24 o
  -3   0  16       -0.85        0.24        1.15 o
  -2   0  16        1.50        2.31        1.86 o
  -1   0  16       44.54       45.36        3.62 o
   0   0  16       89.79       80.76        5.21 o
   1   0  16       42.45       32.98        3.88 o
   2   0  16       -1.10        0.55        2.14 o
   3   0  16        5.70        8.82        2.67 o
   4   0  16       21.70       27.22        3.92 o
  -5   1  16        7.07        6.54        2.40 o
  -4   1  16       39.48       46.49        3.59 o
  -3   1  16       55.74       58.85        4.22 o
  -2   1  16       15.52       18.32        2.61 o
  -1   1  16       -0.55        0.80        2.60 o
   0   1  16       26.70       21.83        3.15 o
   1   1  16       47.32       45.27        3.87 o
   2   1  16       39.95       37.51        3.79 o
   3   1  16       11.91       10.01        2.94 o
   4   1  16       -2.41        1.75        2.71 o
  -6   2  16       19.00       16.30        3.22 o
  -5   2  16        4.74        4.69        2.31 o
  -4   2  16        0.85        1.09        3.71 o
  -3   2  16       43.61       47.91        3.83 o
  -2   2  16       69.78       69.42        4.71 o
  -1   2  16       34.25       31.47        3.43 o
   0   2  16        7.60        4.00        2.23 o
   1   2  16       11.02       12.10        2.62 o
   2   2  16       21.27       22.41        3.17 o
   3   2  16       16.54       18.12        3.20 o
  -6   3  16       34.58       30.31        3.93 o
  -5   3  16       40.91       41.13        3.94 o
  -4   3  16       29.78       23.28        3.45 o
  -3   3  16        0.63        0.25        3.27 o
  -2   3  16        6.70        7.83        2.39 o
  -1   3  16       56.30       50.26        4.12 o
   0   3  16       60.51       57.42        4.21 o
   1   3  16        8.84        9.63        2.45 o
   2   3  16        1.69        1.11        2.24 o
   3   3  16        6.87        9.97        2.82 o
  -6   4  16       -3.00        0.11        2.02 o
  -5   4  16       24.10       19.11        3.39 o
  -4   4  16       42.10       41.65        3.97 o
  -3   4  16       37.62       37.03        3.90 o
  -2   4  16       16.89       16.62        2.90 o
  -1   4  16        2.12        2.14        2.00 o
   0   4  16       20.39       19.43        2.90 o
   1   4  16       26.89       28.61        3.33 o
   2   4  16       28.18       26.07        3.53 o
  -5   5  16       -2.39        0.56        2.08 o
  -4   5  16        2.18        0.81        2.35 o
  -3   5  16       16.78       18.06        3.02 o
  -2   5  16       46.68       44.13        4.09 o
  -1   5  16       13.66       15.50        2.70 o
   0   5  16       -0.25        0.48        2.01 o
   1   5  16        7.17        5.56        2.55 o
  -5   6  16       28.00       23.63        3.73 o
  -4   6  16        6.41        9.38        2.65 o
  -3   6  16       -1.70        0.09        2.05 o
  -2   6  16       21.49       17.00        3.29 o
  -1   6  16       24.83       25.70        3.20 o
   0   6  16       18.93       19.39        3.15 o
   1   6  16        5.85        6.48        2.56 o
  -4   7  16       42.26       39.18        4.43 o
  -3   7  16       24.01       19.99        3.54 o
  -2   7  16       -0.42        0.16        2.94 o
  -1   7  16        5.34        4.07        2.47 o
  -2 -10  17        4.53       12.98        2.71 o
  -1 -10  17       23.24       20.74        3.59 o
   0 -10  17        4.97        7.63        3.04 o
   1 -10  17       -3.99        0.02        2.49 o
   2 -10  17        4.58        3.89        3.22 o
  -3  -9  17       -2.19        4.32        2.51 o
  -2  -9  17       -0.13        0.51        1.75 o
  -1  -9  17       20.77       14.95        3.46 o
   0  -9  17       39.78       36.80        4.50 o
   1  -9  17       24.68       24.23        3.87 o
   2  -9  17        3.98        4.39        3.17 o
   3  -9  17       -3.10        0.67        3.38 o
  -4  -8  17       10.46        6.24        3.45 o
  -3  -8  17       16.64       18.54        3.59 o
  -2  -8  17        8.48       16.19        2.88 o
  -1  -8  17        2.21        1.69        2.48 o
   0  -8  17        4.34        2.23        2.76 o
   1  -8  17       20.66       23.13        3.65 o
   2  -8  17       30.24       28.71        4.26 o
   3  -8  17        8.93        7.05        3.68 o
  -4  -7  17       -1.95        0.66        2.78 o
  -3  -7  17       19.64       20.64        3.63 o
  -2  -7  17       37.61       43.98        4.18 o
  -1  -7  17        9.44        9.88        2.86 o
   0  -7  17        5.42        5.21        2.74 o
   1  -7  17        1.74        0.63        2.69 o
   2  -7  17       16.00       13.11        3.69 o
   3  -7  17       28.20       27.72        4.49 o
  -5  -6  17       22.28       23.40        3.74 o
  -4  -6  17       13.04       18.16        3.40 o
  -3  -6  17       -1.52        5.02        2.68 o
  -2  -6  17        9.54        5.78        2.93 o
  -1  -6  17       33.15       27.40        3.73 o
   0  -6  17       58.02       56.56        4.54 o
   1  -6  17       27.61       26.21        3.91 o
   2  -6  17       -2.48        1.67        2.71 o
   3  -6  17       -1.41        2.77        2.95 o
   4  -6  17       25.29       29.36        3.13 o
  -5  -5  17        5.10        2.69        2.89 o
  -4  -5  17       23.32       23.27        3.70 o
  -3  -5  17       24.74       25.16        3.82 o
  -2  -5  17       27.92       31.35        3.77 o
  -1  -5  17        5.78        2.29        2.56 o
   0  -5  17        5.82        5.70        2.60 o
   1  -5  17       45.12       39.65        4.46 o
   2  -5  17       20.12       24.08        2.35 o
   3  -5  17        4.08        4.96        2.38 o
   4  -5  17       -4.34        0.48        1.65 o
  -5  -4  17        9.91        7.97        3.05 o
  -4  -4  17       -0.38        0.54        3.00 o
  -3  -4  17        9.62       10.33        3.22 o
  -2  -4  17       30.21       31.90        3.77 o
  -1  -4  17       18.45       16.93        3.12 o
   0  -4  17        6.75        6.59        2.63 o
   1  -4  17        3.28        5.51        1.28 o
   2  -4  17       23.61       25.16        2.19 o
   3  -4  17       37.32       39.25        2.64 o
   4  -4  17       18.76       16.41        2.32 o
  -6  -3  17        8.73       13.81        3.02 o
  -5  -3  17       20.82       24.90        3.47 o
  -4  -3  17        8.54        7.47        2.95 o
  -3  -3  17        5.02        4.97        2.88 o
  -2  -3  17        8.23        8.99        2.82 o
  -1  -3  17       34.97       35.56        2.50 o
   0  -3  17       69.42       65.70        3.33 o
   1  -3  17       16.57       15.89        1.88 o
   2  -3  17        3.66        2.47        1.53 o
   3  -3  17       19.70       16.74        3.35 o
   4  -3  17       17.27       24.54        3.81 o
  -6  -2  17        3.56        1.99        2.70 o
  -5  -2  17        8.34       12.82        2.92 o
  -4  -2  17       21.25       20.06        3.51 o
  -3  -2  17       49.56       42.76        4.63 o
  -2  -2  17        7.86       10.60        1.70 o
  -1  -2  17        0.47        0.42        1.35 o
   0  -2  17       24.75       25.69        3.08 o
   1  -2  17       46.54       43.66        4.03 o
   2  -2  17       43.27       43.14        3.88 o
   3  -2  17        7.54        6.56        2.87 o
   4  -2  17        3.47        2.99        3.15 o
  -6  -1  17       12.46       15.55        3.18 o
  -5  -1  17        4.60        6.30        2.75 o
  -4  -1  17        4.02        3.21        2.49 o
  -3  -1  17       37.10       39.02        2.73 o
  -2  -1  17       53.40       50.92        2.98 o
  -1  -1  17       41.23       39.44        3.52 o
   0  -1  17        0.15        2.87        1.49 o
   1  -1  17        6.61        8.18        2.51 o
   2  -1  17       30.49       31.49        3.55 o
   3  -1  17       41.18       42.54        4.37 o
   4  -1  17       20.41       17.59        4.00 o
  -6   0  17       16.49       20.76        3.31 o
  -5   0  17       26.06       29.68        3.70 o
  -4   0  17       18.22       20.11        2.95 o
  -3   0  17        1.00        0.41        4.12 o
  -2   0  17        9.06       11.15        2.37 o
  -1   0  17       59.68       59.69        4.27 o
   0   0  17       67.76       57.44        4.54 o
   1   0  17       12.06       12.52        2.77 o
   2   0  17       -1.03        0.25        2.21 o
   3   0  17        8.85        8.00        3.01 o
  -5   1  17        6.60       11.78        2.56 o
  -4   1  17       35.56       36.94        3.77 o
  -3   1  17       38.05       38.06        3.81 o
  -2   1  17        3.47        3.21        2.05 o
  -1   1  17        3.64        3.76        2.17 o
   0   1  17       26.62       25.89        3.31 o
   1   1  17       48.12       43.34        4.20 o
   2   1  17       14.08       12.44        2.97 o
   3   1  17        0.10        1.41        1.54 o
  -6   2  17        7.74        8.95        2.80 o
  -5   2  17        1.08        3.11        2.25 o
  -4   2  17        9.97        9.94        2.66 o
  -3   2  17       47.45       52.09        4.12 o
  -2   2  17       68.61       65.53        4.74 o
  -1   2  17       13.86       14.15        2.71 o
   0   2  17       -0.52        0.39        3.00 o
   1   2  17       12.85       13.38        2.80 o
   2   2  17       24.54       23.88        3.44 o
   3   2  17       29.72       31.47        3.88 o
  -5   3  17       38.15       40.53        4.08 o
  -4   3  17       10.34        9.73        2.77 o
  -3   3  17       -2.97        0.08        1.93 o
  -2   3  17       19.14       19.42        3.05 o
  -1   3  17       40.80       34.70        3.74 o
   0   3  17       40.36       29.09        3.91 o
   1   3  17        4.31        6.65        2.47 o
   2   3  17        0.56        2.97        3.46 o
  -5   4  17       20.19       23.87        3.41 o
  -4   4  17       24.04       25.35        3.54 o
  -3   4  17       10.38       11.19        2.84 o
  -2   4  17        1.73        4.22        2.22 o
  -1   4  17        1.58        2.25        2.17 o
   0   4  17       26.75       25.95        3.53 o
   1   4  17       47.20       42.84        4.26 o
  -5   5  17        0.54        0.26        3.50 o
  -4   5  17        8.67        8.70        2.78 o
  -3   5  17       20.14       22.71        3.38 o
  -2   5  17       44.86       42.80        4.15 o
  -1   5  17        7.40        7.80        2.48 o
   0   5  17       -3.41        0.04        1.95 o
   1   5  17       13.10       11.55        3.06 o
  -4   6  17        2.92        5.02        2.65 o
  -3   6  17       -0.43        0.91        3.17 o
  -2   6  17       25.56       29.50        3.53 o
  -1   6  17       17.65       20.78        3.11 o
  -2  -9  18        3.73        1.88        2.70 o
  -1  -9  18       23.74       16.60        3.70 o
   0  -9  18       20.59       21.11        3.76 o
   1  -9  18       18.88       18.09        3.74 o
   2  -9  18       -1.68        0.30        3.16 o
  -3  -8  18       18.91       21.71        3.73 o
  -2  -8  18        8.47        7.31        3.02 o
  -1  -8  18        2.47        0.38        2.69 o
   0  -8  18       11.77       10.24        3.23 o
   1  -8  18       21.78       19.22        3.82 o
   2  -8  18       13.13       14.58        3.78 o
  -4  -7  18       -2.67        0.10        2.89 o
  -3  -7  18       15.82       16.84        3.59 o
  -2  -7  18       13.64       16.17        3.24 o
  -1  -7  18       28.22       26.43        3.77 o
   0  -7  18        1.58        2.43        2.82 o
   1  -7  18       -0.56        2.92        4.06 o
   2  -7  18       23.58       17.78        4.15 o
   3  -7  18       20.94       19.87        4.43 o
  -4  -6  18       17.28       16.64        3.90 o
  -3  -6  18        0.63        0.27        4.52 o
  -2  -6  18       -2.94        3.96        2.44 o
   0  -6  18       34.77       34.97        4.08 o
   1  -6  18       16.37       11.14        3.50 o
   2  -6  18       -0.09        0.36        1.67 o
   3  -6  18       10.22       12.08        2.33 o
  -5  -5  18        7.45        6.24        3.24 o
  -4  -5  18       19.71       28.23        3.91 o
  -3  -5  18       16.56       19.11        3.58 o
  -2  -5  18       13.40       12.09        3.21 o
  -1  -5  18       -0.50        0.99        3.34 o
   0  -5  18       19.54       14.51        3.40 o
   1  -5  18       39.24       31.51        4.26 o
   2  -5  18       35.08       35.31        2.75 o
   3  -5  18        2.97        4.24        2.34 o
  -5  -4  18       -2.42        1.04        2.58 o
  -4  -4  18        0.72        0.45        5.14 o
  -3  -4  18        1.38        7.19        2.86 o
  -2  -4  18       28.87       33.26        3.80 o
  -1  -4  18       21.78       25.41        3.38 o
   0  -4  18        0.69        0.46        1.77 o
   1  -4  18        0.14        0.75        1.09 o
   2  -4  18       33.42       33.48        2.45 o
   3  -4  18       31.81       28.64        4.06 o
  -5  -3  18       11.21        9.90        3.33 o
  -4  -3  18        9.82       11.02        3.49 o
  -3  -3  18        1.58        0.12        2.72 o
  -2  -3  18       12.40       14.64        3.06 o
  -1  -3  18       42.13       41.58        2.73 o
   0  -3  18       39.27       31.85        2.75 o
   1  -3  18       11.92        7.86        2.74 o
   2  -3  18        1.31        2.23        2.37 o
   3  -3  18       17.96       18.14        3.55 o
  -5  -2  18       16.35       15.25        3.60 o
  -4  -2  18       36.29       47.94        4.52 o
  -3  -2  18       18.87       23.94        3.47 o
  -2  -2  18        0.61        0.42        1.16 o
  -1  -2  18        3.84        2.71        1.59 o
   0  -2  18       49.75       40.90        4.13 o
   1  -2  18       49.27       51.36        4.12 o
   2  -2  18       32.03       30.09        3.80 o
   3  -2  18        2.86        2.56        2.75 o
  -5  -1  18        4.77        2.67        3.02 o
  -4  -1  18        3.98        7.65        2.86 o
  -3  -1  18       40.01       43.02        2.86 o
  -2  -1  18       43.85       42.86        3.75 o
  -1  -1  18       19.27       24.18        2.86 o
   0  -1  18       -1.39        0.30        1.97 o
   1  -1  18        8.86        8.35        2.79 o
   2  -1  18       31.95       34.08        3.86 o
   3  -1  18       20.92       22.77        3.60 o
  -4   0  18       13.23       11.42        2.85 o
  -3   0  18        1.55        0.92        2.06 o
  -2   0  18       22.40       18.87        3.17 o
  -1   0  18       54.14       53.28        4.16 o
   0   0  18       46.24       40.36        3.98 o
   1   0  18        3.53        2.81        2.39 o
   2   0  18        6.18        5.56        2.71 o
   3   0  18       11.43        8.79        3.21 o
  -5   1  18       25.67       22.68        3.62 o
  -4   1  18       31.31       38.78        3.79 o
  -3   1  18       18.16       20.94        3.15 o
  -2   1  18        1.00        2.56        4.08 o
  -1   1  18        5.00        5.04        2.32 o
   0   1  18       44.00       41.85        3.88 o
   1   1  18       26.71       25.52        3.56 o
   2   1  18        3.78        6.71        2.58 o
  -5   2  18       -2.13        0.01        2.16 o
  -4   2  18        8.88       10.31        2.83 o
  -3   2  18       32.19       36.64        3.85 o
  -2   2  18       39.29       35.83        4.01 o
  -1   2  18        4.10        4.12        2.30 o
   0   2  18        4.61        1.88        2.39 o
   1   2  18        6.92       10.79        2.67 o
   2   2  18       26.06       26.30        3.63 o
  -5   3  18       11.14       15.25        3.00 o
  -4   3  18        2.10        2.46        2.28 o
  -3   3  18        1.27        0.56        2.52 o
  -2   3  18       25.29       26.13        3.51 o
  -1   3  18       42.72       36.71        3.96 o
   0   3  18       23.24       22.43        3.28 o
   1   3  18        4.04        3.49        2.50 o
  -4   4  18       17.16       22.06        3.33 o
  -3   4  18       21.50       16.84        3.53 o
  -2   4  18       -1.32        0.05        2.15 o
  -1   4  18        5.41        5.07        2.43 o
   0   4  18       27.75       24.15        3.51 o
   1   4  18       14.63       25.94        3.05 o
  -4   5  18       14.94       11.05        3.40 o
  -3   5  18       43.22       41.97        4.55 o
  -2   5  18        7.41        8.73        2.80 o
  -1   5  18        4.80        2.20        2.47 o
   0  -9  19        4.16        8.65        3.25 o
  -2  -8  19        3.14        5.86        2.99 o
  -1  -8  19        1.42        0.83        2.78 o
   0  -8  19       18.72       19.28        3.79 o
   1  -8  19       36.40       29.56        4.56 o
  -3  -7  19        7.69        8.98        3.29 o
  -2  -7  19       17.82       25.52        3.55 o
  -1  -7  19       14.33       15.67        3.31 o
   0  -7  19        3.20        1.37        2.98 o
   1  -7  19        7.78        9.29        3.36 o
   2  -7  19       28.35       19.85        4.49 o
  -4  -6  19        2.72        5.52        3.28 o
  -3  -6  19        2.81        0.10        3.08 o
  -2  -6  19       17.17       17.02        3.48 o
  -1  -6  19       12.07       14.03        3.09 o
   0  -6  19       16.25       16.24        3.55 o
   1  -6  19        6.91        7.70        3.24 o
   2  -6  19        0.68        0.04        5.03 o
  -4  -5  19       10.79       13.74        3.69 o
  -3  -5  19       13.37       14.58        3.53 o
  -2  -5  19        1.44        4.22        2.72 o
  -1  -5  19        1.95        2.12        2.61 o
   0  -5  19       23.49       21.82        3.79 o
   1  -5  19       45.69       38.51        4.68 o
   2  -5  19       19.40       20.21        2.87 o
  -4  -4  19        8.07        6.18        3.49 o
  -3  -4  19       12.40       15.01        3.58 o
  -2  -4  19       18.39       24.43        3.53 o
  -1  -4  19       21.77       19.34        3.48 o
   0  -4  19       -3.38        0.07        2.41 o
   2  -4  19       30.47       28.22        3.81 o
  -4  -3  19        6.95        6.53        3.55 o
  -3  -3  19        0.59        1.83        4.30 o
  -2  -3  19       15.02       17.49        3.23 o
  -1  -3  19       50.02       48.55        4.38 o
   0  -3  19       28.60       21.40        3.60 o
   1  -3  19        6.53        2.42        2.64 o
   2  -3  19        0.96        0.83        4.92 o
  -5  -2  19       12.25       11.69        3.75 o
  -4  -2  19       27.07       24.94        4.45 o
  -3  -2  19       21.14       23.24        3.92 o
  -2  -2  19       -1.56        0.48        1.47 o
  -1  -2  19       17.33       12.95        2.88 o
   0  -2  19       28.15       27.50        3.56 o
   1  -2  19       40.13       36.22        4.02 o
   2  -2  19       11.71       11.50        3.02 o
  -5  -1  19        0.33        0.05        3.56 o
  -3  -1  19       47.24       45.56        4.00 o
  -2  -1  19       25.11       23.66        3.23 o
  -1  -1  19        2.16        4.80        2.29 o
   0  -1  19       -1.02        0.06        2.22 o
   1  -1  19       33.09       26.70        3.85 o
   2  -1  19       28.50       25.34        3.76 o
  -4   0  19        3.34        3.48        2.43 o
  -3   0  19       11.61        5.73        2.78 o
  -2   0  19       19.91       27.67        3.12 o
  -1   0  19       57.16       51.45        4.40 o
   0   0  19       18.44       18.95        3.13 o
   1   0  19       -2.62        0.32        2.17 o
   2   0  19        9.96        5.37        2.90 o
  -5   1  19       15.96       20.16        3.37 o
  -4   1  19       25.73       24.07        3.66 o
  -3   1  19       17.57       16.45        3.20 o
  -2   1  19        4.52        2.49        2.47 o
  -1   1  19       17.11       14.01        2.97 o
   0   1  19       35.55       26.03        3.81 o
   1   1  19       20.38       23.99        3.42 o
  -4   2  19       15.11       15.60        3.26 o
  -3   2  19       15.98       19.03        3.12 o
  -2   2  19       17.83       16.16        3.24 o
  -1   2  19        0.71        1.70        3.67 o
   0   2  19       -1.19        0.35        2.20 o
   1   2  19       25.83       21.09        3.68 o
  -4   3  19       -2.98        0.37        2.22 o
  -3   3  19        5.48        6.04        2.76 o
  -2   3  19       34.88       35.10        3.91 o
  -1   3  19       19.93       19.25        3.29 o
   0   3  19        7.99        8.99        2.76 o
  -3   4  19        8.89        7.15        3.04 o
  -2   4  19        2.72        1.15        2.51 o
  -1   4  19       18.63       18.40        3.17 o
  -2  -7  20       16.85       20.79        3.61 o
  -1  -7  20        3.31        5.88        2.87 o
   0  -7  20       -2.58        1.87        2.96 o
   1  -7  20       14.70        9.14        3.68 o
  -3  -6  20       -4.51        0.12        2.76 o
  -2  -6  20        7.14       10.50        3.12 o
  -1  -6  20       17.32       21.24        3.55 o
   0  -6  20       14.58       14.15        3.64 o
   1  -6  20        0.89        4.11        5.64 o
  -3  -5  20       10.08       10.29        3.54 o
  -2  -5  20       -2.61        0.07        2.69 o
  -1  -5  20        8.35        6.65        3.05 o
   0  -5  20       20.24       22.42        3.81 o
   1  -5  20       31.80       29.15        2.67 o
   2  -5  20       10.96       11.69        2.57 o
  -4  -4  20       12.45       12.88        3.90 o
  -3  -4  20       24.41       28.56        4.20 o
  -2  -4  20       20.22       20.92        3.74 o
  -1  -4  20       11.60        8.45        3.19 o
   0  -4  20       -2.26        1.24        2.59 o
   2  -4  20       34.86       28.87        4.19 o
  -4  -3  20        6.50        3.36        3.60 o
  -3  -3  20        0.59        3.91        4.72 o
  -2  -3  20       15.39       18.96        3.42 o
   0  -3  20       19.44       15.24        3.25 o
   1  -3  20        2.42        0.25        2.44 o
   2  -3  20        8.28        6.41        3.06 o
  -4  -2  20       12.19       18.96        3.83 o
  -3  -2  20        6.95        7.26        3.21 o
  -1  -2  20       13.64       14.01        2.78 o
   0  -2  20       39.42       36.27        4.22 o
   1  -2  20       21.52       20.74        3.50 o
  -3  -1  20       30.37       32.35        3.64 o
  -2  -1  20       27.07       26.46        3.48 o
  -1  -1  20        5.71        3.07        2.48 o
   0  -1  20        2.48        2.97        2.56 o
   1  -1  20       21.33       21.50        3.51 o
  -4   0  20        0.12        0.15        1.61 o
  -3   0  20        3.05        5.33        2.41 o
  -2   0  20       25.09       27.64        3.49 o
  -1   0  20       29.03       23.39        3.69 o
   0   0  20        6.52        7.86        2.77 o
   1   0  20       -1.93        0.40        2.41 o
  -4   1  20        8.12       12.02        2.91 o
  -3   1  20        5.85        6.05        2.58 o
  -2   1  20        3.92        0.14        2.52 o
  -1   1  20       17.58       15.81        3.30 o
   0   1  20       42.17       33.27        4.26 o
  -3   2  20       33.23       29.00        4.13 o
  -2   2  20       11.12       14.69        2.94 o
  -1   2  20        0.54        0.49        3.37 o
   0   2  20        1.45        3.74        2.53 o
  -2   3  20       21.05       23.86        3.50 o
  -1  -6  21       11.40       17.28        3.36 o
  -2  -5  21        5.32        1.37        3.08 o
  -1  -5  21       10.59       12.29        3.33 o
   0  -5  21       28.49       29.72        4.20 o
  -3  -4  21       12.17       20.77        3.63 o
  -2  -4  21       20.58       18.81        3.79 o
  -1  -4  21       -0.47        1.85        3.76 o
  -3  -3  21        9.33       10.31        3.54 o
   0  -3  21        4.78        9.21        2.71 o
  -1  -2  21       22.25       20.07        3.47 o
   0  -2  21       23.94       24.28        3.69 o
  -2  -1  21       14.98       13.81        3.06 o
  -1  -1  21       -0.59        0.01        3.61 o
   0  -1  21        4.51        6.00        2.84 o
  -3   0  21        7.08        6.31        2.81 o
  -2   0  21       25.65       21.99        3.64 o
  -1   0  21       17.10       12.62        3.16 o
  -2   1  21        3.30        5.99        2.50 o
